# Supplementary material for: Ethyl 6-methyl­sulfanyl-2-phenyl-1H-imidazo[1,2-b]pyrazole-7-carboxyl­ate monohydrate
Source: Acta Crystallogr Sect E Struct Rep Online. 2009 Mar 31;65(Pt 4):o923. doi: 10.1107/S1600536809010988 (PMC2968784; doi:10.1107/S1600536809010988)
Supplement: Supplementary file 1 [file e-65-0o923-sup1.cif]

##############################################################################
###                                                                        ###
###        Electronic paper (Acta Crystallographica Section E)             ###
###                                                                        ###
##############################################################################
#                                                                            #
# This CIF contains the data in a paper accepted for publication in Acta     #
# Crystallographica Section E. It conforms to the requirements of Notes      #
# for Authors for Section E, and has been peer reviewed under the auspices   #
# of the IUCr Commission on Journals.                                        #
#                                                                            #
# Full details of the Crystallographic Information File format               #
# are given in the paper "The Crystallographic Information File (CIF):       #
# a New Standard Archive File for Crystallography" by S. R. Hall, F. H.      #
# Allen and I. D. Brown [Acta Cryst. (1991), A47, 655-685].                  #
#                                                                            #
# The current version of the core CIF dictionary is obtainable from          #
# ftp://ftp.iucr.org/pub/cif_core.dic. The current version number is 2.4.    #
#                                                                            #
# Software is freely available for graphical display of the structure(s) in  #
# this CIF.  For information consult the CIF home page http://www.iucr.org/  #
# cif/home.html                                                              #
#                                                                            #
# This file may be used for bona fide research purposes within the           #
# scientific community so long as proper attribution is given to the journal # 
# article from which it was obtained.                                        #
#                                                                            #
##############################################################################
                                             
data_I
_audit_creation_method     SHELXL-97
_chemical_name_systematic
;
Ethyl
6-methylsulfanyl-2-phenyl-1<i>H</i>-imidazo[1,2-<i>b</i>]pyrazole-7-carboxylate
monohydrate
;
_chemical_name_common     ?
_chemical_formula_moiety     'C15 H15 N3 O2 S, H2 O'
_chemical_formula_sum     'C15 H17 N3 O3 S'
_chemical_formula_iupac     'C15 H15 N3 O2 S, H2 O'
_chemical_formula_weight     319.38
_chemical_melting_point     ?
_symmetry_cell_setting     Orthorhombic
_symmetry_space_group_name_H-M     'P n a 21'
_symmetry_space_group_name_HALL     'P 2c -2n'
loop_
    _symmetry_equiv_pos_as_xyz
    'x, y, z'
    '-x, -y, z+1/2'
    'x+1/2, -y+1/2, z'
    '-x+1/2, y+1/2, z+1/2'
_cell_length_a     19.017(2)
_cell_length_b     5.4854(7)
_cell_length_c     15.2314(18)
_cell_angle_alpha     90.00
_cell_angle_beta     90.00
_cell_angle_gamma     90.00
_cell_volume     1588.9(3)
_cell_formula_units_Z     4
_cell_measurement_reflns_used     1077
_cell_measurement_theta_min     2.53
_cell_measurement_theta_max     18.0
_cell_measurement_temperature     273(2)
_exptl_crystal_description     block
_exptl_crystal_colour     colorless
_exptl_crystal_size_max     0.20
_exptl_crystal_size_mid     0.10
_exptl_crystal_size_min     0.10
_exptl_crystal_density_diffrn     1.335
_exptl_crystal_density_meas     ?
_exptl_crystal_density_method     'not measured'
_exptl_crystal_F_000     672
_exptl_absorpt_coefficient_mu     0.219
_exptl_absorpt_correction_type     multi-scan
_exptl_absorpt_process_details     '(SADABS; Sheldrick, 1996)'
_exptl_absorpt_correction_T_min     0.9574
_exptl_absorpt_correction_T_max     0.9784
_exptl_special_details
;
;
_diffrn_ambient_temperature     273(2)
_diffrn_radiation_type     MoK\a
_diffrn_radiation_wavelength     0.71073
_diffrn_radiation_source     'fine-focus sealed tube'
_diffrn_radiation_monochromator     graphite
_diffrn_measurement_device_type     'Bruker SMART CCD area-detector'
_diffrn_measurement_method     '\f and \w'
_diffrn_detector_area_resol_mean     ?
_diffrn_reflns_number     8763
_diffrn_reflns_av_R_equivalents     0.0511
_diffrn_reflns_av_sigmaI/netI     0.0625
_diffrn_reflns_theta_min     2.14
_diffrn_reflns_theta_max     27.50
_diffrn_reflns_theta_full     27.50
_diffrn_measured_fraction_theta_max     0.993
_diffrn_measured_fraction_theta_full     0.993
_diffrn_reflns_limit_h_min     -24
_diffrn_reflns_limit_h_max     17
_diffrn_reflns_limit_k_min     -7
_diffrn_reflns_limit_k_max     6
_diffrn_reflns_limit_l_min     -19
_diffrn_reflns_limit_l_max     19
_diffrn_standards_number     0
_diffrn_standards_interval_count     ?
_diffrn_standards_interval_time     ?
_diffrn_standards_decay_%     0
_refine_special_details
;
Refinement of <i>F</i>^2^ against ALL reflections. The weighted <i>R</i>-factor
<i>wR</i> and goodness of fit <i>S</i> are based on <i>F</i>^2^, conventional
<i>R</i>-factors <i>R</i> are based on <i>F</i>, with <i>F</i> set to zero for
negative <i>F</i>^2^. The threshold expression of <i>F</i>^2^ >
\s(<i>F</i>^2^) is used only for calculating <i>R</i>-factors(gt) <i>etc</i>.
and is not relevant to the choice of reflections for refinement.
<i>R</i>-factors based on <i>F</i>^2^ are statistically about twice as large
as those based on <i>F</i>, and <i>R</i>- factors based on ALL data will be
even larger.
;
_reflns_number_total     3326
_reflns_number_gt     1877
_reflns_threshold_expression     I>2\s(I)
_refine_ls_structure_factor_coef     Fsqd
_refine_ls_matrix_type     full
_refine_ls_R_factor_all     0.1003
_refine_ls_R_factor_gt     0.0436
_refine_ls_wR_factor_gt     0.0772
_refine_ls_wR_factor_ref     0.0941
_refine_ls_goodness_of_fit_ref     0.972
_refine_ls_restrained_S_all     0.972
_refine_ls_number_reflns     3326
_refine_ls_number_parameters     207
_refine_ls_number_restraints     1
_refine_ls_hydrogen_treatment     mixed
_refine_ls_weighting_scheme     calc
_refine_ls_weighting_details
                 'calc w=1/[\s^2^(Fo^2^)+(0.0345P)^2^] where P=(Fo^2^+2Fc^2^)/3'
_atom_sites_solution_hydrogens     geom
_atom_sites_solution_primary     direct
_atom_sites_solution_secondary     difmap
_refine_ls_shift/su_max     0.001
_refine_ls_shift/su_mean     0.000
_refine_diff_density_max     0.150
_refine_diff_density_min     -0.141
_refine_ls_extinction_method     none
_refine_ls_extinction_coef     ?
_refine_ls_abs_structure_details     'Flack (1983), 1442 Friedel pairs'
_refine_ls_abs_structure_Flack     -0.01(9)
loop_
    _atom_type_symbol
    _atom_type_description
    _atom_type_scat_dispersion_real
    _atom_type_scat_dispersion_imag
    _atom_type_scat_source
    'C' 'C' 0.0033 0.0016
                         'International Tables Vol C Tables 4.2.6.8 and 6.1.1.4'
    'H' 'H' 0.0000 0.0000
                         'International Tables Vol C Tables 4.2.6.8 and 6.1.1.4'
    'N' 'N' 0.0061 0.0033
                         'International Tables Vol C Tables 4.2.6.8 and 6.1.1.4'
    'O' 'O' 0.0106 0.0060
                         'International Tables Vol C Tables 4.2.6.8 and 6.1.1.4'
    'S' 'S' 0.1246 0.1234
                         'International Tables Vol C Tables 4.2.6.8 and 6.1.1.4'
_computing_data_collection     'SMART (Bruker, 1998)'
_computing_cell_refinement     'SAINT (Bruker, 1999)'
_computing_data_reduction     'SAINT (Bruker, 1999)'
_computing_structure_solution     'SHELXTL (Sheldrick, 2008)'
_computing_structure_refinement     'SHELXTL (Sheldrick, 2008)'
_computing_molecular_graphics     'SHELXTL (Sheldrick, 2008)'
_computing_publication_material     'SHELXTL (Sheldrick, 2008)'
loop_
    _atom_site_type_symbol
    _atom_site_label
    _atom_site_fract_x
    _atom_site_fract_y
    _atom_site_fract_z
    _atom_site_U_iso_or_equiv
    _atom_site_adp_type
    _atom_site_calc_flag
    _atom_site_refinement_flags
    _atom_site_occupancy
    _atom_site_disorder_assembly
    _atom_site_disorder_group
    S S1 0.09788(5) -0.14517(15) 0.84062(6) 0.0691(3) Uani d . 1 . .
    O O1 0.15780(12) 0.2624(4) 0.58697(15) 0.0736(7) Uani d . 1 . .
    O O2 0.09476(11) -0.0245(4) 0.65679(14) 0.0650(6) Uani d . 1 . .
    O O3 0.2436(2) 0.6611(6) 0.55376(16) 0.0945(10) Uani d . 1 . .
    H H3A 0.275(3) 0.647(9) 0.502(4) 0.16(2) Uiso d . 1 . .
    H H3C 0.223(3) 0.523(10) 0.551(3) 0.15(2) Uiso d . 1 . .
    N N1 0.25532(13) 0.5824(4) 0.73178(16) 0.0526(7) Uani d . 1 . .
    H H1A 0.2568 0.6315 0.6782 0.063 Uiso calc R 1 . .
    N N2 0.22812(12) 0.3832(5) 0.84912(16) 0.0525(6) Uani d . 1 . .
    N N3 0.19001(14) 0.2003(5) 0.88960(15) 0.0577(7) Uani d . 1 . .
    C C1 0.34450(18) 1.0192(6) 0.7130(2) 0.0603(9) Uani d . 1 . .
    H H1B 0.3120 0.9869 0.6689 0.072 Uiso calc R 1 . .
    C C2 0.3920(2) 1.2072(6) 0.7024(2) 0.0719(11) Uani d . 1 . .
    H H2A 0.3909 1.3011 0.6516 0.086 Uiso calc R 1 . .
    C C3 0.4406(2) 1.2562(7) 0.7662(3) 0.0738(10) Uani d . 1 . .
    H H3B 0.4727 1.3824 0.7588 0.089 Uiso calc R 1 . .
    C C4 0.4416(2) 1.1188(7) 0.8405(3) 0.0839(10) Uani d . 1 . .
    H H4A 0.4748 1.1508 0.8838 0.101 Uiso calc R 1 . .
    C C5 0.39376(19) 0.9320(6) 0.8522(3) 0.0759(10) Uani d . 1 . .
    H H5A 0.3947 0.8413 0.9038 0.091 Uiso calc R 1 . .
    C C6 0.34440(16) 0.8779(6) 0.7882(2) 0.0512(8) Uani d . 1 . .
    C C7 0.29409(17) 0.6804(5) 0.8010(2) 0.0527(8) Uani d . 1 . .
    C C8 0.27674(16) 0.5545(6) 0.8748(2) 0.0544(9) Uani d . 1 . .
    H H8A 0.2942 0.5792 0.9312 0.065 Uiso calc R 1 . .
    C C9 0.21516(17) 0.3985(6) 0.76236(19) 0.0490(8) Uani d . 1 . .
    C C10 0.15369(15) 0.1013(5) 0.8233(2) 0.0511(8) Uani d . 1 . .
    C C11 0.16699(17) 0.2151(5) 0.7410(2) 0.0502(8) Uani d . 1 . .
    C C12 0.14107(16) 0.1594(6) 0.6547(2) 0.0542(8) Uani d . 1 . .
    C C13 0.0647(2) -0.1008(7) 0.5744(2) 0.0850(12) Uani d . 1 . .
    H H13A 0.1009 -0.1654 0.5360 0.102 Uiso calc R 1 . .
    H H13B 0.0422 0.0358 0.5452 0.102 Uiso calc R 1 . .
    C C14 0.0120(2) -0.2929(7) 0.5953(3) 0.0986(13) Uani d . 1 . .
    H H14A -0.0095 -0.3494 0.5421 0.148 Uiso calc R 1 . .
    H H14B -0.0235 -0.2265 0.6333 0.148 Uiso calc R 1 . .
    H H14C 0.0349 -0.4267 0.6242 0.148 Uiso calc R 1 . .
    C C15 0.1101(2) -0.1931(7) 0.9562(3) 0.0873(13) Uani d . 1 . .
    H H15A 0.0816 -0.3276 0.9751 0.131 Uiso calc R 1 . .
    H H15B 0.0966 -0.0488 0.9876 0.131 Uiso calc R 1 . .
    H H15C 0.1587 -0.2285 0.9677 0.131 Uiso calc R 1 . .
loop_
    _atom_site_aniso_label
    _atom_site_aniso_U_11
    _atom_site_aniso_U_22
    _atom_site_aniso_U_33
    _atom_site_aniso_U_12
    _atom_site_aniso_U_13
    _atom_site_aniso_U_23
    S1 0.0711(6) 0.0678(5) 0.0682(6) -0.0051(5) 0.0093(5) 0.0161(5)
    O1 0.0939(19) 0.0829(16) 0.0440(12) -0.0255(15) -0.0010(14) 0.0096(12)
    O2 0.0703(14) 0.0722(15) 0.0526(14) -0.0146(14) -0.0035(12) 0.0025(12)
    O3 0.131(3) 0.107(3) 0.0453(15) -0.041(2) 0.0042(15) 0.0143(15)
    N1 0.0628(17) 0.0571(16) 0.0377(15) 0.0017(14) -0.0024(13) 0.0054(14)
    N2 0.0642(17) 0.0573(16) 0.0359(15) 0.0048(13) -0.0019(14) 0.0087(13)
    N3 0.0700(19) 0.0583(16) 0.0448(16) -0.0010(15) 0.0068(15) 0.0150(14)
    C1 0.057(2) 0.067(2) 0.056(2) -0.0041(19) -0.0011(16) 0.0014(18)
    C2 0.082(3) 0.074(3) 0.060(2) -0.006(2) 0.013(2) 0.007(2)
    C3 0.070(2) 0.076(2) 0.076(3) -0.015(2) 0.010(2) -0.010(2)
    C4 0.089(3) 0.088(3) 0.075(3) -0.019(2) -0.015(3) -0.003(3)
    C5 0.088(3) 0.077(2) 0.062(2) -0.011(2) -0.018(2) 0.006(2)
    C6 0.054(2) 0.0534(18) 0.046(2) 0.0094(16) 0.0014(15) -0.0006(15)
    C7 0.060(2) 0.0549(19) 0.0435(19) 0.0042(17) -0.0012(17) 0.0009(17)
    C8 0.062(2) 0.060(2) 0.0403(18) 0.0040(18) -0.0048(15) 0.0020(16)
    C9 0.0551(19) 0.056(2) 0.0365(18) 0.0079(17) 0.0028(15) 0.0095(16)
    C10 0.0534(19) 0.0508(18) 0.049(2) 0.0074(15) 0.0022(15) 0.0050(16)
    C11 0.057(2) 0.054(2) 0.0405(17) 0.0023(17) 0.0057(16) 0.0049(16)
    C12 0.055(2) 0.055(2) 0.053(2) 0.0005(17) 0.0055(17) 0.0062(18)
    C13 0.087(3) 0.101(3) 0.066(3) -0.026(2) -0.005(2) -0.011(2)
    C14 0.108(3) 0.094(3) 0.095(3) -0.043(3) 0.001(3) -0.013(2)
    C15 0.107(3) 0.089(3) 0.067(3) -0.005(2) 0.026(2) 0.027(2)
_geom_special_details
;
All e.s.d.'s (except the e.s.d. in the dihedral angle between two l.s. planes)
are estimated using the full covariance matrix. The cell e.s.d.'s are taken
into account individually in the estimation of e.s.d.'s in distances, angles
and torsion angles; correlations between e.s.d.'s in cell parameters are only
used when they are defined by crystal symmetry. An approximate (isotropic)
treatment of cell e.s.d.'s is used for estimating e.s.d.'s involving l.s.
planes.
;
loop_
    _geom_bond_atom_site_label_1
    _geom_bond_atom_site_label_2
    _geom_bond_site_symmetry_2
    _geom_bond_distance
    _geom_bond_publ_flag
    S1 C10 . 1.739(3) ?
    S1 C15 . 1.795(4) ?
    O1 C12 . 1.219(4) ?
    O2 C12 . 1.339(3) ?
    O2 C13 . 1.442(4) ?
    O3 H3A . 0.99(6) ?
    O3 H3C . 0.85(6) ?
    N1 C9 . 1.348(3) ?
    N1 C7 . 1.395(4) ?
    N1 H1A . 0.8600 ?
    N2 C9 . 1.347(4) ?
    N2 C8 . 1.375(4) ?
    N2 N3 . 1.383(3) ?
    N3 C10 . 1.339(4) ?
    C1 C2 . 1.380(4) ?
    C1 C6 . 1.383(4) ?
    C1 H1B . 0.9300 ?
    C2 C3 . 1.368(5) ?
    C2 H2A . 0.9300 ?
    C3 C4 . 1.360(5) ?
    C3 H3B . 0.9300 ?
    C4 C5 . 1.382(4) ?
    C4 H4A . 0.9300 ?
    C5 C6 . 1.385(4) ?
    C5 H5A . 0.9300 ?
    C6 C7 . 1.459(4) ?
    C7 C8 . 1.359(4) ?
    C8 H8A . 0.9300 ?
    C9 C11 . 1.399(4) ?
    C10 C11 . 1.423(4) ?
    C11 C12 . 1.436(4) ?
    C13 C14 . 1.489(5) ?
    C13 H13A . 0.9700 ?
    C13 H13B . 0.9700 ?
    C14 H14A . 0.9600 ?
    C14 H14B . 0.9600 ?
    C14 H14C . 0.9600 ?
    C15 H15A . 0.9600 ?
    C15 H15B . 0.9600 ?
    C15 H15C . 0.9600 ?
loop_
    _geom_contact_atom_site_label_1
    _geom_contact_atom_site_label_2
    _geom_contact_distance
    _geom_contact_site_symmetry_1
    _geom_contact_site_symmetry_2
    _geom_contact_publ_flag
    Cg1 Cg2 3.643(2) . 1_565 n
loop_
    _geom_angle_atom_site_label_1
    _geom_angle_atom_site_label_2
    _geom_angle_atom_site_label_3
    _geom_angle_site_symmetry_1
    _geom_angle_site_symmetry_3
    _geom_angle
    _geom_angle_publ_flag
    C10 S1 C15 . . 100.60(17) ?
    C12 O2 C13 . . 117.3(3) ?
    H3A O3 H3C . . 99(4) ?
    C9 N1 C7 . . 109.0(3) ?
    C9 N1 H1A . . 125.5 ?
    C7 N1 H1A . . 125.5 ?
    C9 N2 C8 . . 111.1(3) ?
    C9 N2 N3 . . 112.8(3) ?
    C8 N2 N3 . . 136.2(3) ?
    C10 N3 N2 . . 103.2(2) ?
    C2 C1 C6 . . 121.1(3) ?
    C2 C1 H1B . . 119.4 ?
    C6 C1 H1B . . 119.4 ?
    C3 C2 C1 . . 120.4(3) ?
    C3 C2 H2A . . 119.8 ?
    C1 C2 H2A . . 119.8 ?
    C4 C3 C2 . . 119.5(4) ?
    C4 C3 H3B . . 120.3 ?
    C2 C3 H3B . . 120.3 ?
    C3 C4 C5 . . 120.6(4) ?
    C3 C4 H4A . . 119.7 ?
    C5 C4 H4A . . 119.7 ?
    C4 C5 C6 . . 120.9(4) ?
    C4 C5 H5A . . 119.5 ?
    C6 C5 H5A . . 119.5 ?
    C1 C6 C5 . . 117.5(3) ?
    C1 C6 C7 . . 121.9(3) ?
    C5 C6 C7 . . 120.6(3) ?
    C8 C7 N1 . . 107.5(3) ?
    C8 C7 C6 . . 130.3(3) ?
    N1 C7 C6 . . 122.1(3) ?
    C7 C8 N2 . . 106.0(3) ?
    C7 C8 H8A . . 127.0 ?
    N2 C8 H8A . . 127.0 ?
    N2 C9 N1 . . 106.4(3) ?
    N2 C9 C11 . . 107.7(3) ?
    N1 C9 C11 . . 146.0(3) ?
    N3 C10 C11 . . 113.3(3) ?
    N3 C10 S1 . . 121.0(2) ?
    C11 C10 S1 . . 125.7(2) ?
    C9 C11 C10 . . 103.1(3) ?
    C9 C11 C12 . . 126.2(3) ?
    C10 C11 C12 . . 130.6(3) ?
    O1 C12 O2 . . 122.7(3) ?
    O1 C12 C11 . . 125.9(3) ?
    O2 C12 C11 . . 111.4(3) ?
    O2 C13 C14 . . 106.6(3) ?
    O2 C13 H13A . . 110.4 ?
    C14 C13 H13A . . 110.4 ?
    O2 C13 H13B . . 110.4 ?
    C14 C13 H13B . . 110.4 ?
    H13A C13 H13B . . 108.6 ?
    C13 C14 H14A . . 109.5 ?
    C13 C14 H14B . . 109.5 ?
    H14A C14 H14B . . 109.5 ?
    C13 C14 H14C . . 109.5 ?
    H14A C14 H14C . . 109.5 ?
    H14B C14 H14C . . 109.5 ?
    S1 C15 H15A . . 109.5 ?
    S1 C15 H15B . . 109.5 ?
    H15A C15 H15B . . 109.5 ?
    S1 C15 H15C . . 109.5 ?
    H15A C15 H15C . . 109.5 ?
    H15B C15 H15C . . 109.5 ?
loop_
    _geom_torsion_atom_site_label_1
    _geom_torsion_atom_site_label_2
    _geom_torsion_atom_site_label_3
    _geom_torsion_atom_site_label_4
    _geom_torsion_site_symmetry_1
    _geom_torsion_site_symmetry_2
    _geom_torsion_site_symmetry_3
    _geom_torsion_site_symmetry_4
    _geom_torsion
    _geom_torsion_publ_flag
    C9 N2 N3 C10 . . . . 0.9(3) ?
    C8 N2 N3 C10 . . . . -178.6(3) ?
    C6 C1 C2 C3 . . . . 0.6(5) ?
    C1 C2 C3 C4 . . . . -0.3(5) ?
    C2 C3 C4 C5 . . . . -0.5(6) ?
    C3 C4 C5 C6 . . . . 1.0(6) ?
    C2 C1 C6 C5 . . . . -0.1(5) ?
    C2 C1 C6 C7 . . . . 179.2(3) ?
    C4 C5 C6 C1 . . . . -0.7(5) ?
    C4 C5 C6 C7 . . . . 179.9(3) ?
    C9 N1 C7 C8 . . . . -0.4(3) ?
    C9 N1 C7 C6 . . . . 178.0(2) ?
    C1 C6 C7 C8 . . . . -165.9(3) ?
    C5 C6 C7 C8 . . . . 13.5(5) ?
    C1 C6 C7 N1 . . . . 16.2(4) ?
    C5 C6 C7 N1 . . . . -164.4(3) ?
    N1 C7 C8 N2 . . . . 0.1(3) ?
    C6 C7 C8 N2 . . . . -178.1(3) ?
    C9 N2 C8 C7 . . . . 0.2(3) ?
    N3 N2 C8 C7 . . . . 179.7(3) ?
    C8 N2 C9 N1 . . . . -0.5(3) ?
    N3 N2 C9 N1 . . . . 179.9(2) ?
    C8 N2 C9 C11 . . . . 178.4(2) ?
    N3 N2 C9 C11 . . . . -1.2(3) ?
    C7 N1 C9 N2 . . . . 0.5(3) ?
    C7 N1 C9 C11 . . . . -177.5(4) ?
    N2 N3 C10 C11 . . . . -0.2(3) ?
    N2 N3 C10 S1 . . . . 178.80(19) ?
    C15 S1 C10 N3 . . . . -0.8(3) ?
    C15 S1 C10 C11 . . . . 178.0(3) ?
    N2 C9 C11 C10 . . . . 1.0(3) ?
    N1 C9 C11 C10 . . . . 179.0(4) ?
    N2 C9 C11 C12 . . . . -177.1(3) ?
    N1 C9 C11 C12 . . . . 0.9(7) ?
    N3 C10 C11 C9 . . . . -0.5(3) ?
    S1 C10 C11 C9 . . . . -179.5(2) ?
    N3 C10 C11 C12 . . . . 177.5(3) ?
    S1 C10 C11 C12 . . . . -1.4(5) ?
    C13 O2 C12 O1 . . . . 0.4(4) ?
    C13 O2 C12 C11 . . . . -179.7(3) ?
    C9 C11 C12 O1 . . . . 0.8(5) ?
    C10 C11 C12 O1 . . . . -176.9(3) ?
    C9 C11 C12 O2 . . . . -179.1(3) ?
    C10 C11 C12 O2 . . . . 3.2(4) ?
    C12 O2 C13 C14 . . . . -176.1(3) ?
loop_
    _geom_hbond_atom_site_label_D
    _geom_hbond_atom_site_label_H
    _geom_hbond_atom_site_label_A
    _geom_hbond_site_symmetry_A
    _geom_hbond_distance_DH
    _geom_hbond_distance_HA
    _geom_hbond_distance_DA
    _geom_hbond_angle_DHA
    O3 H3A N3 4_554 0.99(6) 1.86(6) 2.809(4) 160(5)
data_global
_journal_date_recd_electronic     2009-03-23
_journal_date_accepted     2009-03-25
_journal_name_full     'Acta Crystallographica, Section E'
_journal_year     2009
_journal_volume     65
_journal_issue      4
_journal_page_first     o923
_journal_page_last     o923
_journal_paper_category     QO
_journal_coeditor_code     HG2495
_publ_contact_author_name     'Jian-wu Wang'
_publ_contact_author_address
;
School of Chemistry and Chemical Engineering,
Shandong University,
Jinan 250100,
People's Republic of China
;
_publ_contact_author_email     yugp2005@yahoo.com.cn
_publ_contact_author_fax     '+86-531-88564464'
_publ_contact_author_phone     '+86-531-88564464'
_publ_section_title
;\
Ethyl
6-methylsulfanyl-2-phenyl-1<i>H</i>-imidazo[1,2-<i>b</i>]pyrazole-7-\
carboxylate monohydrate
;
loop_
    _publ_author_name
    _publ_author_footnote
    _publ_author_address
    'Teng-fei Shao' .
;
School of Chemistry and Chemical Engineering,
Shandong University,
Jinan 250100,
People's Republic of China
;
    'Gui-long Zhao' .
;
School of Chemistry and Chemical Engineering,
Shandong University,
Jinan 250100,
People's Republic of China
;
    'Jian-wu Wang' .
;
School of Chemistry and Chemical Engineering,
Shandong University,
Jinan 250100,
People's Republic of China
;
