# Supplementary material for: Ethyl 6-methyl­sulfanyl-2-phenyl-1H-imidazo[1,2-b]pyrazole-7-carboxyl­ate monohydrate
Source: Acta Crystallogr Sect E Struct Rep Online. 2009 Mar 31;65(Pt 4):o923. doi: 10.1107/S1600536809010988 (PMC2968784; doi:10.1107/S1600536809010988)
Supplement: Supplementary file 2 [file e-65-0o923-Isup2.hkl]

# 
# h,k,l, Fc-squared, Fo-squared, sigma(Fo-squared) and status flag 
# 
data_I
_shelx_title ' 1 in Pna2(1)' 
_shelx_refln_list_code          4 
_shelx_F_calc_maximum      177.30 
_exptl_crystal_F_000       672.00 
_reflns_d_resolution_high  0.7695 
 
loop_ 
 _symmetry_equiv_pos_as_xyz 
 'x, y, z' 
 '-x, -y, z+1/2' 
 'x+1/2, -y+1/2, z' 
 '-x+1/2, y+1/2, z+1/2' 
 
_cell_length_a    19.0171 
_cell_length_b     5.4854 
_cell_length_c    15.2314 
_cell_angle_alpha  90.000 
_cell_angle_beta   90.000 
_cell_angle_gamma  90.000 
 
_shelx_F_squared_multiplier     1.000 
 
loop_ 
 _refln_index_h 
 _refln_index_k 
 _refln_index_l 
 _refln_F_squared_calc 
 _refln_F_squared_meas 
 _refln_F_squared_sigma 
 _refln_observed_status 
   4   0 -19        4.82       18.32     13.41 o 
   6   0 -19        0.78       19.61     17.34 o 
   0   1 -19        8.03        5.13     14.54 o 
   1   1 -19        2.07        2.54      9.30 o 
   2   1 -19       13.33       21.09     14.82 o 
   3   1 -19        0.19        0.61      8.76 o 
   4   1 -19       14.62       16.81     12.42 o 
   5   1 -19        3.78       12.96     21.40 o 
   6   1 -19       10.33        4.00     12.71 o 
   2   0 -18        0.55        0.79     10.39 o 
   4   0 -18        1.12        1.42     14.07 o 
   6   0 -18       39.63       46.36     18.41 o 
   8   0 -18        1.53       20.39     15.70 o 
  10   0 -18        0.95       10.83     14.82 o 
   1   1 -18        2.07        1.19      7.37 o 
   2   1 -18       13.84       18.44      6.55 o 
   3   1 -18        2.50       10.29      8.72 o 
   4   1 -18        2.56        7.67      8.84 o 
   5   1 -18        4.33       -4.54      8.54 o 
   6   1 -18        7.90        8.18     13.66 o 
   7   1 -18        1.74        8.19     10.87 o 
   8   1 -18        4.66        2.12      9.89 o 
   9   1 -18        5.80       -4.82     10.03 o 
   0   2 -18        9.94       16.64     10.54 o 
   1   2 -18       24.12       38.25      8.55 o 
   2   2 -18       11.62        9.09      6.99 o 
   3   2 -18       32.18       33.11      8.40 o 
   4   2 -18        1.17        5.51      7.95 o 
   5   2 -18        9.86        1.39      5.81 o 
   6   2 -18        8.84        1.09      7.78 o 
   7   2 -18        6.50       -6.64      8.10 o 
   2   0 -17       72.97       95.48     18.85 o 
   4   0 -17       23.10       33.61     15.67 o 
   6   0 -17        2.80        4.78     12.71 o 
   8   0 -17      123.01      144.14     26.15 o 
  10   0 -17       24.65       15.39     16.36 o 
  12   0 -17       21.37       45.76     20.99 o 
   0   1 -17      149.62      149.81     13.58 o 
   1   1 -17       30.40       32.17      7.02 o 
   2   1 -17       32.08       37.64      8.66 o 
   3   1 -17       38.03       41.15      8.98 o 
   4   1 -17       30.14       18.70      8.27 o 
   5   1 -17        6.82        5.32     11.17 o 
   6   1 -17        6.62        2.24      8.85 o 
   7   1 -17        1.62        0.49      7.99 o 
   8   1 -17       15.16       24.76     10.63 o 
   9   1 -17       22.59       39.04     11.92 o 
  10   1 -17        6.33       -1.60      9.52 o 
  11   1 -17       17.09       21.86     11.99 o 
  12   1 -17       12.57       18.63     12.42 o 
   1   2 -17        4.77        8.45      6.40 o 
   2   2 -17        5.91       -1.66      5.92 o 
   3   2 -17        2.78        4.55      6.02 o 
   4   2 -17       11.22       19.05      7.15 o 
   5   2 -17       33.60       17.48      8.23 o 
   6   2 -17        1.52        0.42      7.00 o 
   7   2 -17        0.73        4.25      7.54 o 
   8   2 -17        1.56       -4.16      9.80 o 
   9   2 -17        3.02       -5.40      9.77 o 
  10   2 -17        1.77       -8.84      8.84 o 
   0   3 -17       11.75       -2.62     11.94 o 
   1   3 -17       11.54       12.72      6.86 o 
   2   3 -17        1.32       -4.53      6.18 o 
   3   3 -17       22.22       18.63      7.57 o 
   4   3 -17        3.82       13.30      7.40 o 
   5   3 -17       13.00       14.19      9.09 o 
   6   3 -17        1.78        3.23      8.59 o 
   7   3 -17        2.44       -3.71      8.37 o 
   0   0 -16      209.50      191.50     22.91 o 
   2   0 -16       99.38      140.36     22.28 o 
   4   0 -16      255.98      286.14     29.74 o 
   6   0 -16       15.99       42.45     16.30 o 
   8   0 -16       56.70       40.88     15.45 o 
  10   0 -16       12.85        2.45     11.20 o 
  12   0 -16       18.87        9.60     14.73 o 
  14   0 -16        6.90        0.66     14.85 o 
   1   1 -16        7.36       17.04      5.72 o 
   2   1 -16       32.19       28.98      7.37 o 
   3   1 -16        8.80       -3.40      5.50 o 
   4   1 -16       49.34       53.81      9.33 o 
   5   1 -16       82.86      105.24     16.82 o 
   6   1 -16        3.20       11.60     11.38 o 
   7   1 -16        3.39        3.80     11.44 o 
   8   1 -16       31.97       30.39     10.52 o 
   9   1 -16       14.50        1.00      7.97 o 
  10   1 -16        1.67       -2.81      9.31 o 
  11   1 -16       27.89       34.79     12.28 o 
  12   1 -16       26.12       28.25     12.39 o 
  13   1 -16       15.82       23.25     23.73 o 
  14   1 -16        1.39       -5.54      9.53 o 
   0   2 -16       31.83       19.92      9.24 o 
   1   2 -16      111.04       96.97     10.28 o 
   2   2 -16        1.95        0.07      5.78 o 
   3   2 -16       16.30        4.67      9.02 o 
   4   2 -16        8.67        5.84      7.00 o 
   5   2 -16       63.53       64.21     10.68 o 
   6   2 -16       22.35       24.11      7.04 o 
   7   2 -16       52.54       63.53     10.99 o 
   8   2 -16        3.07       -0.72      8.60 o 
   9   2 -16        5.53        7.27      7.84 o 
  10   2 -16        5.43       -1.30     11.83 o 
  11   2 -16        2.53        8.89     10.64 o 
  12   2 -16        5.59       26.66     12.03 o 
   1   3 -16        8.39       14.86      7.13 o 
   2   3 -16       11.18       20.83      7.67 o 
   3   3 -16        3.00       13.31      7.33 o 
   4   3 -16        0.50       -2.01      6.61 o 
   5   3 -16       16.53       16.77      7.32 o 
   6   3 -16        1.72       -2.05      6.18 o 
   7   3 -16        1.72        1.80      6.80 o 
   8   3 -16        5.22        1.75      9.73 o 
   9   3 -16        8.54        8.40      8.04 o 
  10   3 -16        0.41       -5.33      8.07 o 
   0   4 -16       15.50       26.15     16.93 o 
   1   4 -16        2.44       14.21     16.02 o 
   2   4 -16        3.65       -3.18      9.94 o 
   3   4 -16        9.82       13.89     13.19 o 
   4   4 -16        2.86       -2.05     16.59 o 
   2   0 -15       24.60       42.38     12.97 o 
   4   0 -15       85.15       57.09     16.46 o 
   6   0 -15       40.16       57.06     16.99 o 
   8   0 -15      218.42      273.01     30.28 o 
  10   0 -15       58.15       63.04     19.39 o 
  12   0 -15        1.87       16.68     12.93 o 
  14   0 -15        2.55        8.21     14.48 o 
  16   0 -15        1.83      -11.33     12.02 o 
   0   1 -15       17.43       18.82     18.87 o 
   1   1 -15       95.23      129.77     13.27 o 
   2   1 -15       42.08       35.87      7.98 o 
   3   1 -15       64.43       69.77     10.61 o 
   4   1 -15       98.75      102.56      9.37 o 
   5   1 -15       17.66       11.73      6.41 o 
   6   1 -15       14.36        9.66      6.59 o 
   7   1 -15       34.79       32.40      8.07 o 
   8   1 -15       30.53       20.76      9.50 o 
   9   1 -15        2.30        4.37     11.85 o 
  10   1 -15       26.15       17.30     10.01 o 
  11   1 -15        2.69       10.67     11.31 o 
  12   1 -15       26.86       17.63     10.81 o 
  13   1 -15        4.47       12.26     10.36 o 
  14   1 -15       11.90       17.73     18.66 o 
  15   1 -15        2.74        6.61     20.22 o 
   1   2 -15       70.73       74.17     14.54 o 
   2   2 -15        0.51        1.09      4.98 o 
   3   2 -15        2.00        3.33      5.28 o 
   4   2 -15        2.21        0.60      6.16 o 
   5   2 -15       43.78       43.58      8.87 o 
   6   2 -15       15.59       20.08      7.32 o 
   7   2 -15       19.01       14.23      6.66 o 
   8   2 -15       59.96       53.56     10.27 o 
   9   2 -15        2.30       -0.10      7.07 o 
  10   2 -15        0.77        6.74      7.54 o 
  11   2 -15        7.12        7.62      8.26 o 
  12   2 -15       26.95       33.93     14.81 o 
  13   2 -15        0.30        1.58      9.10 o 
  14   2 -15        0.93       -5.67      9.27 o 
   0   3 -15       54.88       47.18     12.07 o 
   1   3 -15        8.99       18.02      7.18 o 
   2   3 -15       70.38       59.34      9.30 o 
   3   3 -15       55.77       62.62      9.34 o 
   4   3 -15       84.41       93.06     13.70 o 
   5   3 -15        2.68        5.29      6.08 o 
   6   3 -15        0.25        0.47      6.96 o 
   7   3 -15       21.54       17.19     12.26 o 
   8   3 -15       15.91       27.15      9.27 o 
   9   3 -15       30.56       36.61      7.51 o 
  10   3 -15       19.97       10.71      6.92 o 
  11   3 -15       21.66        8.85      9.11 o 
  12   3 -15        1.54       -3.45      9.24 o 
   1   4 -15        9.20        4.52      6.89 o 
   2   4 -15       35.85       59.33     13.01 o 
   3   4 -15        2.14       10.23      7.00 o 
   4   4 -15        2.32        2.44      6.97 o 
   5   4 -15       23.17       45.74     11.26 o 
   6   4 -15        1.68       -7.78      7.78 o 
   7   4 -15        5.99        1.90     11.26 o 
   8   4 -15       12.38       21.77     13.56 o 
   0   0 -14       51.24       51.10      9.89 o 
   2   0 -14       64.57       64.50     12.24 o 
   4   0 -14       27.31       18.57      7.48 o 
   6   0 -14      306.65      337.87     30.50 o 
   8   0 -14       27.92       46.11     16.05 o 
  10   0 -14       42.06       87.08     20.61 o 
  12   0 -14        6.57       23.86     13.41 o 
  14   0 -14        6.80       -2.99     11.55 o 
  16   0 -14        7.56       20.52     15.70 o 
   1   1 -14       21.18        6.66      5.93 o 
   2   1 -14      319.52      337.24     16.32 o 
   3   1 -14       96.38       93.06      9.70 o 
   4   1 -14       13.41        0.77      4.69 o 
   5   1 -14       56.83       49.75      7.17 o 
   6   1 -14       14.44       17.73      6.57 o 
   7   1 -14      105.05      107.20     14.18 o 
   8   1 -14        0.28        2.34      6.41 o 
   9   1 -14       37.01       35.71     10.56 o 
  10   1 -14       31.90       24.42     12.29 o 
  11   1 -14       37.91       38.60     11.52 o 
  12   1 -14        9.80       11.11      9.59 o 
  13   1 -14       24.84       31.10     18.62 o 
  14   1 -14        4.30       -7.63     11.28 o 
  15   1 -14        7.65        5.48      9.78 o 
  16   1 -14        2.05        0.97     17.92 o 
  17   1 -14        1.18        9.19     11.64 o 
   0   2 -14       92.54       93.90     13.82 o 
   1   2 -14      237.00      233.74     13.18 o 
   2   2 -14        3.12        3.45      4.99 o 
   3   2 -14       10.67        7.70      5.90 o 
   4   2 -14       20.63       12.47      6.33 o 
   5   2 -14        9.13        9.93      5.23 o 
   6   2 -14      180.34      208.52     16.04 o 
   7   2 -14       31.11       28.13      7.09 o 
   8   2 -14       16.16       17.69      6.66 o 
   9   2 -14       18.00        6.43      8.75 o 
  10   2 -14        6.26        4.91      7.44 o 
  11   2 -14       29.70       15.37      7.78 o 
  12   2 -14        2.61       10.93      8.33 o 
  13   2 -14        7.51       -1.64     10.00 o 
  14   2 -14        7.39        8.51     10.38 o 
  15   2 -14       12.02        2.44     14.82 o 
   1   3 -14        9.33       15.78      6.64 o 
   2   3 -14       12.82        7.94      6.24 o 
   3   3 -14       14.75       17.85      6.54 o 
   4   3 -14       33.02       30.80      7.56 o 
   5   3 -14       75.32       78.60      9.79 o 
   6   3 -14        4.41        4.43      6.99 o 
   7   3 -14        3.99        3.14      7.61 o 
   8   3 -14        3.47        3.34      6.98 o 
   9   3 -14        5.45        8.11      6.60 o 
  10   3 -14        1.35       -2.08      6.66 o 
  11   3 -14       24.71       30.27      9.06 o 
  12   3 -14        2.50       -2.52      7.51 o 
  13   3 -14        0.18       -7.49      8.92 o 
  14   3 -14        0.12       -5.07     19.32 o 
   0   4 -14       81.83       76.08     36.74 o 
   1   4 -14        5.30        9.52      6.83 o 
   2   4 -14        1.03        1.51      8.36 o 
   3   4 -14       46.40       42.88      9.44 o 
   4   4 -14        5.10        3.57      7.03 o 
   5   4 -14       23.91       31.46      8.56 o 
   6   4 -14       13.09        2.49      7.41 o 
   7   4 -14       39.80       33.70      8.98 o 
   8   4 -14        1.20       -1.76      7.04 o 
   9   4 -14        9.53       11.65      8.87 o 
  10   4 -14       11.05        7.77     11.61 o 
   1   5 -14        4.58       -4.51     11.88 o 
   2   5 -14       14.75       17.74     13.23 o 
   2   0 -13      911.18      934.98     22.66 o 
   4   0 -13      255.18      251.63     15.89 o 
   6   0 -13      137.13      126.14     20.55 o 
   8   0 -13      388.62      379.70     32.48 o 
  10   0 -13      188.56      185.40     26.06 o 
  12   0 -13        1.75       10.64     12.78 o 
  14   0 -13      112.28      123.43     24.80 o 
  16   0 -13        3.39      -14.04     14.04 o 
  18   0 -13       44.98       32.13     21.02 o 
   0   1 -13      234.57      228.20     22.66 o 
   1   1 -13       18.23       15.47      5.01 o 
   2   1 -13      230.31      228.60     12.72 o 
   3   1 -13       19.33       20.74      6.11 o 
   4   1 -13      247.77      257.79     14.92 o 
   5   1 -13       62.77       70.59      7.40 o 
   6   1 -13      211.56      212.29     11.31 o 
   7   1 -13       53.59       53.96      8.27 o 
   8   1 -13       15.97       18.85      6.95 o 
   9   1 -13        6.07        5.93      6.19 o 
  10   1 -13       70.48       77.68     10.38 o 
  11   1 -13        2.30        1.39      7.59 o 
  12   1 -13       45.03       36.86     11.84 o 
  13   1 -13       18.52       14.84      8.56 o 
  14   1 -13       23.86       35.45     12.09 o 
  15   1 -13       10.62       18.29     11.55 o 
  16   1 -13       10.10       17.30     11.81 o 
  17   1 -13        0.06       -2.92     11.79 o 
  18   1 -13        7.34       -9.87      9.87 o 
   1   2 -13       53.17       51.65      7.18 o 
   2   2 -13       39.93       32.54      6.34 o 
   3   2 -13       61.54       69.92      7.74 o 
   4   2 -13       75.55       72.67      8.83 o 
   5   2 -13       30.50       34.94      7.86 o 
   6   2 -13        6.69        4.67      5.82 o 
   7   2 -13        0.97        0.24      5.55 o 
   8   2 -13       36.86       24.09      6.67 o 
   9   2 -13        5.75        1.66      5.25 o 
  10   2 -13       12.47        5.41      6.04 o 
  11   2 -13        1.73       -4.84     10.79 o 
  12   2 -13       41.60       47.86     10.40 o 
  13   2 -13        0.73        0.38      7.13 o 
  14   2 -13        0.36       -5.25     13.98 o 
  15   2 -13        5.40        2.64     17.73 o 
  16   2 -13        2.14       -0.58     10.59 o 
  17   2 -13        2.46       -0.23     11.45 o 
   0   3 -13       60.95       58.75     22.99 o 
   1   3 -13       29.11       23.11      6.72 o 
   2   3 -13      119.13      132.52     12.64 o 
   3   3 -13       87.18       97.16     14.99 o 
   4   3 -13       87.19       88.27      9.96 o 
   5   3 -13        3.03        8.84      5.86 o 
   6   3 -13        1.96        4.23      5.83 o 
   7   3 -13       30.04       14.85      6.39 o 
   8   3 -13       12.09       10.45      6.05 o 
   9   3 -13       28.65       39.93     11.88 o 
  10   3 -13       20.57        5.80      9.13 o 
  11   3 -13       13.93       18.07      7.48 o 
  12   3 -13        4.49        6.32      7.53 o 
  13   3 -13       11.79        0.61      7.75 o 
  14   3 -13        5.90        9.25      8.02 o 
  15   3 -13        0.40        4.20      9.16 o 
   1   4 -13       17.32       11.19      6.80 o 
   2   4 -13       49.54       51.90      9.14 o 
   3   4 -13       12.36        6.37      6.66 o 
   4   4 -13        1.46        2.44      9.47 o 
   5   4 -13        9.66       14.43      9.36 o 
   6   4 -13        1.60       -4.06      6.52 o 
   7   4 -13        1.63       -1.80      7.03 o 
   8   4 -13       41.96       34.04      8.72 o 
   9   4 -13        0.62        3.88      6.26 o 
  10   4 -13        2.65       -2.68      7.18 o 
  11   4 -13        7.47        0.16      8.30 o 
  12   4 -13        3.51       -1.96      7.72 o 
   0   5 -13       20.02        0.82     15.64 o 
   1   5 -13        4.37       -0.33     15.22 o 
   2   5 -13        1.08        5.41     10.84 o 
   3   5 -13       11.79        5.78     12.06 o 
   4   5 -13        3.74       -1.70     10.48 o 
   5   5 -13        1.97        3.83     11.86 o 
   6   5 -13       13.23       18.37     20.17 o 
   0   0 -12      356.02      388.86     25.65 o 
   2   0 -12      428.46      378.63     16.39 o 
   4   0 -12      187.41      178.15     10.48 o 
   6   0 -12       96.21      113.08     11.47 o 
   8   0 -12       25.95       31.28     13.19 o 
  10   0 -12      118.79      101.18     19.64 o 
  12   0 -12      128.19      115.06     21.78 o 
  14   0 -12        0.31        7.43     11.52 o 
  16   0 -12       31.87       48.09     18.32 o 
  18   0 -12       54.51       79.06     22.72 o 
   1   1 -12      246.57      276.90     10.00 o 
   2   1 -12      157.64      155.40     10.58 o 
   3   1 -12      128.16      128.26      9.97 o 
   4   1 -12      166.59      165.48     10.86 o 
   5   1 -12      236.89      229.05     10.98 o 
   6   1 -12       50.27       64.49      9.05 o 
   7   1 -12      115.50      112.94      8.78 o 
   8   1 -12      103.59      100.93      8.65 o 
   9   1 -12       59.20       50.11      8.40 o 
  10   1 -12       26.93       32.00      7.55 o 
  11   1 -12       81.73       89.30     10.71 o 
  12   1 -12       49.39       85.55     15.75 o 
  13   1 -12       36.85       30.40     18.62 o 
  14   1 -12       13.43       19.55     10.62 o 
  15   1 -12       14.80       26.15     10.78 o 
  16   1 -12        6.41        3.49      9.66 o 
  17   1 -12       13.38        4.41      9.00 o 
  18   1 -12        1.72        0.30     10.39 o 
  19   1 -12        3.83       -8.65     11.71 o 
   0   2 -12       46.58       44.04      9.57 o 
   1   2 -12      842.79      845.78     21.02 o 
   2   2 -12       98.94       91.72     13.30 o 
   3   2 -12      101.30      112.05     13.41 o 
   4   2 -12       11.29        3.65      5.50 o 
   5   2 -12      168.33      177.19     17.79 o 
   6   2 -12       99.25       82.35      9.42 o 
   7   2 -12      211.40      223.86     20.49 o 
   8   2 -12        9.76        2.22      5.56 o 
   9   2 -12      144.42      159.05     11.12 o 
  10   2 -12       70.21       84.43      9.33 o 
  11   2 -12       67.54       49.19      8.27 o 
  12   2 -12       32.67       39.61      8.76 o 
  13   2 -12       11.16       16.00      8.04 o 
  14   2 -12        7.91       -2.01      8.23 o 
  15   2 -12        7.35        0.84     11.25 o 
  16   2 -12        8.85       -1.51     10.30 o 
  17   2 -12       13.89       17.77     11.24 o 
  18   2 -12        4.46        7.73     11.64 o 
   1   3 -12       18.76        3.80      5.21 o 
   2   3 -12      102.72       73.81      8.75 o 
   3   3 -12       58.02       45.49      7.65 o 
   4   3 -12       10.20       10.61      5.28 o 
   5   3 -12      154.33      167.45     10.37 o 
   6   3 -12       40.00       34.24      6.99 o 
   7   3 -12        5.59        3.30      5.30 o 
   8   3 -12       12.67       10.93      5.87 o 
   9   3 -12       10.21       10.88      6.94 o 
  10   3 -12        3.91        1.54      6.60 o 
  11   3 -12       19.33       13.81      7.02 o 
  12   3 -12        0.21       -2.72      6.05 o 
  13   3 -12       12.00        4.64      7.43 o 
  14   3 -12        8.47       15.68      8.00 o 
  15   3 -12       26.56       30.44      9.37 o 
  16   3 -12        6.27        6.81      9.51 o 
   0   4 -12       44.68       43.38     11.60 o 
   1   4 -12        2.58       12.57      6.32 o 
   2   4 -12        3.94        2.31      5.82 o 
   3   4 -12        3.81        2.88      6.00 o 
   4   4 -12        2.43       17.22      6.91 o 
   5   4 -12        8.01        9.47      6.80 o 
   6   4 -12       46.99       55.83      9.23 o 
   7   4 -12       22.73       19.90      7.59 o 
   8   4 -12        3.72       -0.32      5.56 o 
   9   4 -12       18.44       19.86      6.74 o 
  10   4 -12       34.48       28.25     11.10 o 
  11   4 -12        3.49       -2.31      6.91 o 
  12   4 -12        3.19       -0.47      6.95 o 
  13   4 -12        1.98       -6.49      6.49 o 
   1   5 -12        2.53        7.05      7.47 o 
   2   5 -12       31.40       27.31      8.55 o 
   3   5 -12        0.32       -6.72      6.72 o 
   4   5 -12        1.27       -3.97     11.70 o 
   5   5 -12        2.92       10.73      8.10 o 
   6   5 -12       10.91       17.34      8.79 o 
   7   5 -12        5.29        4.45      9.44 o 
   8   5 -12        3.23       -9.77      9.77 o 
   9   5 -12        3.34        2.46     11.84 o 
   2   0 -11     1866.09     1803.09     37.62 o 
   4   0 -11       58.84       66.57     15.88 o 
   6   0 -11      105.95      111.63      8.27 o 
   8   0 -11      267.30      300.96     27.03 o 
  10   0 -11       52.87       66.06     15.01 o 
  12   0 -11       15.84        7.27     10.45 o 
  14   0 -11      311.72      358.71     33.49 o 
  16   0 -11        4.82        3.49     13.41 o 
  18   0 -11      100.86      113.30     24.89 o 
  20   0 -11        4.12        6.64     15.58 o 
   0   1 -11       59.57       55.86      8.17 o 
   1   1 -11       13.63        8.46      3.37 o 
   2   1 -11      228.53      231.50      9.66 o 
   3   1 -11      698.16      681.68     17.60 o 
   4   1 -11      191.89      172.87     10.54 o 
   5   1 -11       61.16       54.65      7.47 o 
   6   1 -11      502.46      497.38     14.76 o 
   7   1 -11      158.52      170.84      9.75 o 
   8   1 -11       18.80       25.18      5.45 o 
   9   1 -11      149.35      144.51      9.55 o 
  10   1 -11      277.66      273.56     13.05 o 
  11   1 -11       21.77       19.77     12.09 o 
  12   1 -11       21.19       24.50      8.08 o 
  13   1 -11       47.05       65.71     14.71 o 
  14   1 -11      164.70      171.08     57.56 o 
  15   1 -11       81.40      104.90     15.67 o 
  16   1 -11        2.52       -5.69      7.45 o 
  17   1 -11       20.37       22.74     12.12 o 
  18   1 -11        7.26        0.60     10.26 o 
  19   1 -11        5.21       23.72     12.50 o 
  20   1 -11        7.89        9.72     11.48 o 
   1   2 -11      176.88      170.25      8.70 o 
   2   2 -11       13.15       14.90      4.79 o 
   3   2 -11       74.85       85.79      7.82 o 
   4   2 -11        5.46       11.54      5.21 o 
   5   2 -11       47.00       62.79      8.13 o 
   6   2 -11       59.59       61.42      8.41 o 
   7   2 -11      178.95      172.41     12.18 o 
   8   2 -11        2.92       -0.50      6.70 o 
   9   2 -11       32.97       30.54      7.31 o 
  10   2 -11       10.99       12.94      5.73 o 
  11   2 -11       63.41       92.14      9.57 o 
  12   2 -11       15.71       21.71      6.43 o 
  13   2 -11       11.79       12.08      7.51 o 
  14   2 -11        0.12       -3.70      6.95 o 
  15   2 -11       21.66       16.05     11.10 o 
  16   2 -11        5.68       -1.44      7.93 o 
  17   2 -11        0.01        6.51      9.25 o 
  18   2 -11        2.22       11.35     10.51 o 
  19   2 -11        4.19       -4.98     10.50 o 
   0   3 -11        7.65        7.46      6.71 o 
   1   3 -11        6.22       -3.59      4.69 o 
   2   3 -11      105.06      101.55      9.52 o 
   3   3 -11      132.68      150.25     11.26 o 
   4   3 -11      238.36      238.99     21.39 o 
   5   3 -11       43.83       30.74      6.60 o 
   6   3 -11       48.35       55.46      7.59 o 
   7   3 -11       11.59        5.35      6.99 o 
   8   3 -11       17.94       25.78     10.42 o 
   9   3 -11        2.07        1.69      6.47 o 
  10   3 -11       15.00       10.80      7.18 o 
  11   3 -11        0.51       -0.04      6.37 o 
  12   3 -11       31.17       26.27      7.39 o 
  13   3 -11        0.36       -5.39      6.42 o 
  14   3 -11       14.96        1.51      7.16 o 
  15   3 -11       10.60       10.77      7.63 o 
  16   3 -11       10.51        3.42      8.24 o 
  17   3 -11        1.88        6.65      9.03 o 
   1   4 -11        0.53        3.09      5.31 o 
   2   4 -11       26.79       24.02      7.59 o 
   3   4 -11        4.81        2.00      5.85 o 
   4   4 -11        6.80        9.79      6.97 o 
   5   4 -11       11.61        5.42      5.89 o 
   6   4 -11       42.75       34.17      7.91 o 
   7   4 -11       19.86       12.64      6.09 o 
   8   4 -11       79.70       77.58      8.92 o 
   9   4 -11        4.65       -5.34      5.34 o 
  10   4 -11       10.23       12.53      7.20 o 
  11   4 -11       12.30        8.23      8.79 o 
  12   4 -11        2.06       -8.28      8.28 o 
  13   4 -11        3.07       -2.87      7.70 o 
  14   4 -11        7.49        7.45      6.92 o 
  15   4 -11        2.70        1.08      9.69 o 
   0   5 -11        0.60       -2.31     10.12 o 
   1   5 -11        4.14        3.51      7.32 o 
   2   5 -11        4.51        6.65     10.97 o 
   3   5 -11       24.41       26.98      8.73 o 
   4   5 -11        1.53       -6.28      6.46 o 
   5   5 -11        0.05       -2.45      6.80 o 
   6   5 -11       11.49       10.93      7.56 o 
   7   5 -11        0.45       -2.75      7.03 o 
   8   5 -11        0.13       -3.16      7.87 o 
   9   5 -11        2.10        1.58     16.33 o 
  10   5 -11       12.89        6.36     10.84 o 
  11   5 -11        4.99       17.26     18.28 o 
   2   0 -10       32.94       35.03      6.73 o 
   4   0 -10       40.48       50.63      6.04 o 
   6   0 -10     2374.64     2300.05     44.00 o 
   8   0 -10      280.83      286.36     15.27 o 
  10   0 -10       34.79       35.53     11.96 o 
  12   0 -10      144.67      149.52     22.22 o 
  14   0 -10      124.10      115.53     21.31 o 
  16   0 -10       26.83       36.44     16.08 o 
  18   0 -10       22.03       15.70     14.29 o 
  20   0 -10       18.88       13.28     18.16 o 
   1   1 -10      275.05      270.02     11.55 o 
   2   1 -10      435.07      418.30     12.98 o 
   3   1 -10       62.65       70.41      5.83 o 
   4   1 -10       61.20       61.61      5.58 o 
   5   1 -10      469.70      458.94     14.90 o 
   6   1 -10       10.90       10.32      4.17 o 
   7   1 -10      177.80      165.76      9.33 o 
   8   1 -10      105.51       98.10      7.88 o 
   9   1 -10        9.25        1.82      4.24 o 
  10   1 -10       62.37       57.13      8.00 o 
  11   1 -10      105.47      106.52      8.76 o 
  12   1 -10       65.18       64.64      9.40 o 
  13   1 -10        5.81        1.76      8.94 o 
  14   1 -10       17.90       27.13      9.79 o 
  15   1 -10       37.62       34.55     13.71 o 
  16   1 -10        0.81       11.20      9.59 o 
  17   1 -10       27.29       25.45     13.83 o 
  18   1 -10       34.02       40.68     13.03 o 
  19   1 -10        4.14       13.39     11.43 o 
  20   1 -10        2.33        2.93     11.13 o 
   0   2 -10      154.02      182.43     10.53 o 
   1   2 -10      216.95      208.00      8.95 o 
   2   2 -10       14.59       16.27      5.81 o 
   3   2 -10      129.86      126.02      8.32 o 
   4   2 -10        4.72        0.91      6.50 o 
   5   2 -10       35.65       40.07      6.72 o 
   6   2 -10      136.22      141.57     11.17 o 
   7   2 -10      207.03      218.11     12.68 o 
   8   2 -10        3.28       12.11      6.94 o 
   9   2 -10      416.79      425.04     14.98 o 
  10   2 -10      259.14      257.19     12.63 o 
  11   2 -10      485.46      485.71     18.42 o 
  12   2 -10        8.83        6.82      5.86 o 
  13   2 -10       42.72       46.20      7.67 o 
  14   2 -10        1.32        2.28      5.74 o 
  15   2 -10        5.81        7.95      6.57 o 
  16   2 -10       17.29       25.19      9.29 o 
  17   2 -10       46.43       49.55     12.94 o 
  18   2 -10        6.83        1.33     10.51 o 
  19   2 -10        2.19        2.00     11.22 o 
  20   2 -10        4.62       11.22     13.16 o 
   1   3 -10      135.57      128.86     15.02 o 
   2   3 -10        2.21        0.28      4.49 o 
   3   3 -10       29.91       25.80      5.26 o 
   4   3 -10      110.55      111.97      9.12 o 
   5   3 -10      281.41      304.10     13.26 o 
   6   3 -10      122.40       98.83      9.11 o 
   7   3 -10      167.25      174.45     11.20 o 
   8   3 -10       27.52       28.17      7.55 o 
   9   3 -10        3.66        8.07      6.59 o 
  10   3 -10       48.80       56.38      9.48 o 
  11   3 -10       21.22       20.20      7.77 o 
  12   3 -10       25.04       17.02      6.77 o 
  13   3 -10       24.31       21.43      7.92 o 
  14   3 -10        4.83        5.57      6.71 o 
  15   3 -10       53.23       71.76     15.60 o 
  16   3 -10        0.16        4.97      7.21 o 
  17   3 -10       11.93        7.96     11.16 o 
  18   3 -10        3.27       -5.06     12.43 o 
   0   4 -10      246.43      266.49     28.09 o 
   1   4 -10       67.98       59.37      8.46 o 
   2   4 -10       28.61       16.39      5.92 o 
   3   4 -10        3.65        1.92      5.65 o 
   4   4 -10        0.75        1.47      5.58 o 
   5   4 -10       12.90        9.34      5.20 o 
   6   4 -10       56.51       72.89      8.25 o 
   7   4 -10        8.35        9.45      5.41 o 
   8   4 -10       21.43       11.03      5.56 o 
   9   4 -10       21.08       15.90      6.20 o 
  10   4 -10        7.61       18.03      7.21 o 
  11   4 -10       41.30       34.69      8.25 o 
  12   4 -10        6.73        8.52      6.96 o 
  13   4 -10        7.96       18.20      7.08 o 
  14   4 -10        1.80        6.87      8.06 o 
  15   4 -10        5.54        8.64      8.18 o 
  16   4 -10        1.30        8.09      9.85 o 
   1   5 -10       14.25        0.01      6.49 o 
   2   5 -10       15.02       25.37      8.51 o 
   3   5 -10       24.04       15.08      7.60 o 
   4   5 -10       18.30       19.54      9.55 o 
   5   5 -10        9.66        6.67      7.45 o 
   6   5 -10        4.32       -3.23      6.75 o 
   7   5 -10        3.30        0.41      7.37 o 
   8   5 -10       10.17        7.89      6.93 o 
   9   5 -10        1.28       -3.70      6.33 o 
  10   5 -10        7.19        7.81      7.82 o 
  11   5 -10        3.91       11.51      8.67 o 
  12   5 -10       12.35        8.39      9.09 o 
   0   6 -10        2.27       -2.39     16.65 o 
   1   6 -10        2.32      -11.21     11.21 o 
   2   6 -10        4.74       38.04     15.10 o 
   3   6 -10        3.28      -11.80     11.80 o 
   4   6 -10        9.97       -5.00     12.83 o 
   2   0  -9      474.18      480.98     16.78 o 
   4   0  -9      228.33      230.26      9.90 o 
   6   0  -9      171.48      155.39     11.43 o 
   8   0  -9      390.69      411.06     12.96 o 
  10   0  -9       84.54       84.93     10.76 o 
  12   0  -9       87.43      103.79     19.26 o 
  14   0  -9      129.31      146.53     22.97 o 
  16   0  -9       25.40       14.98     13.60 o 
  18   0  -9       56.71       63.29     18.38 o 
  20   0  -9        9.32        7.71     14.32 o 
   0   1  -9       98.83       96.65      8.79 o 
   1   1  -9      170.45      205.03      8.11 o 
   2   1  -9      285.65      270.40      8.83 o 
   3   1  -9      732.47      774.56     12.68 o 
   4   1  -9      628.79      623.78     11.01 o 
   5   1  -9      107.33      121.24      7.50 o 
   6   1  -9       79.31       83.17      6.74 o 
   7   1  -9       52.86       54.21      5.99 o 
   8   1  -9      193.06      202.22      9.69 o 
   9   1  -9      111.26      123.71      8.34 o 
  10   1  -9      410.75      404.82     15.09 o 
  11   1  -9      128.29      129.16      9.54 o 
  12   1  -9       18.23       16.55      5.37 o 
  13   1  -9       39.39       47.64     10.29 o 
  14   1  -9      141.85      158.40     13.11 o 
  15   1  -9       34.99       25.78      9.86 o 
  16   1  -9        6.00       -4.80      8.02 o 
  17   1  -9       53.92       64.04     13.58 o 
  18   1  -9       14.02       34.53     12.07 o 
  19   1  -9        6.97        2.83      9.97 o 
  20   1  -9       14.33       16.48     12.16 o 
  21   1  -9        1.35       14.25     15.61 o 
   1   2  -9      285.25      298.74      8.47 o 
   2   2  -9      273.48      272.11     12.09 o 
   3   2  -9      120.88      114.99      7.80 o 
   4   2  -9      222.36      220.79     11.42 o 
   5   2  -9      157.13      169.05     11.60 o 
   6   2  -9       48.00       44.02      6.85 o 
   7   2  -9       44.77       35.58      6.68 o 
   8   2  -9       42.57       39.49      8.35 o 
   9   2  -9      121.85      119.78     10.06 o 
  10   2  -9       50.76       46.95      7.08 o 
  11   2  -9       23.82       15.96      5.81 o 
  12   2  -9       12.76       14.68      5.75 o 
  13   2  -9       18.46       17.36      6.32 o 
  14   2  -9       38.39       44.82      7.72 o 
  15   2  -9       80.16       83.31     10.78 o 
  16   2  -9       16.22       19.12      7.62 o 
  17   2  -9        0.09       -8.39      8.92 o 
  18   2  -9       14.51       22.21     12.73 o 
  19   2  -9        4.01        1.79     10.59 o 
  20   2  -9        9.03        6.44     12.41 o 
   0   3  -9       85.71       76.38     19.35 o 
   1   3  -9       60.40       62.56      6.43 o 
   2   3  -9       14.01       13.91      4.40 o 
   3   3  -9      226.05      214.83     12.86 o 
   4   3  -9        6.14        4.06      4.03 o 
   5   3  -9      151.37      167.62     12.82 o 
   6   3  -9       68.47       65.18      7.75 o 
   7   3  -9      327.62      323.63     19.43 o 
   8   3  -9       33.38       36.18      7.48 o 
   9   3  -9      108.44      107.40     11.13 o 
  10   3  -9       52.42       65.65      9.59 o 
  11   3  -9       15.54       11.23      7.04 o 
  12   3  -9       25.01       20.34      6.90 o 
  13   3  -9       80.09       70.42     10.68 o 
  14   3  -9       37.26       20.36      7.69 o 
  15   3  -9        3.34        4.28      6.89 o 
  16   3  -9        0.88       -4.31      6.43 o 
  17   3  -9       11.82       20.56      9.19 o 
  18   3  -9        4.48        2.68      8.44 o 
  19   3  -9        4.12       10.99      9.31 o 
   1   4  -9      109.29      106.69      9.90 o 
   2   4  -9      140.11      166.18     11.75 o 
   3   4  -9      155.54      149.14     11.27 o 
   4   4  -9       19.21       11.06      6.57 o 
   5   4  -9       58.76       65.65      7.47 o 
   6   4  -9       35.68       35.56      6.37 o 
   7   4  -9       44.20       45.70      9.62 o 
   8   4  -9       38.18       31.30      6.17 o 
   9   4  -9       53.03       58.83      8.87 o 
  10   4  -9       25.34       35.29      7.94 o 
  11   4  -9       11.83        0.53      6.05 o 
  12   4  -9       12.92       15.25      8.94 o 
  13   4  -9       15.10        8.14     11.08 o 
  14   4  -9       54.19       63.38     12.97 o 
  15   4  -9        4.40        0.33      7.34 o 
  16   4  -9        0.38        3.73      7.81 o 
  17   4  -9        4.56       40.08     15.22 o 
   0   5  -9       49.87       46.45     12.77 o 
   1   5  -9       55.80       67.16      9.84 o 
   2   5  -9       40.79       37.98      8.39 o 
   3   5  -9       43.65       40.85      8.40 o 
   4   5  -9       59.87       71.32     12.75 o 
   5   5  -9        0.54       -1.23      6.48 o 
   6   5  -9        4.62       -6.12      6.47 o 
   7   5  -9       18.31       14.41      6.94 o 
   8   5  -9        0.55        1.93      6.49 o 
   9   5  -9       18.41       21.24      7.52 o 
  10   5  -9       27.60       17.05      8.30 o 
  11   5  -9        7.93       18.79      7.65 o 
  12   5  -9        0.90        2.34      9.76 o 
  13   5  -9        5.02        9.50     11.42 o 
   1   6  -9       13.46        4.75     15.97 o 
   2   6  -9       16.23        3.88      8.37 o 
   3   6  -9       17.14        3.10      8.33 o 
   4   6  -9        5.87       -2.14     11.71 o 
   5   6  -9        3.25        5.04     10.31 o 
   6   6  -9        0.64       -3.87      9.55 o 
   7   6  -9        1.34      -12.04     12.04 o 
   2   0  -8      223.51      234.16     11.39 o 
   4   0  -8      867.26      802.73     16.18 o 
   6   0  -8      269.88      273.94      9.67 o 
   8   0  -8      326.74      318.13     11.01 o 
  10   0  -8       18.90       26.53      5.50 o 
  12   0  -8      290.54      304.17     26.47 o 
  14   0  -8      143.39      129.06     20.42 o 
  16   0  -8       59.77       39.65     14.54 o 
  18   0  -8       72.56       66.34     19.54 o 
  20   0  -8       41.55       49.13     18.91 o 
  22   0  -8        6.76       17.40     18.38 o 
   1   1  -8      107.39      109.03      5.91 o 
   2   1  -8      954.34      978.68     15.87 o 
   3   1  -8        6.14       14.02      2.63 o 
   4   1  -8      212.03      214.12      5.38 o 
   5   1  -8       22.55       23.52      2.85 o 
   6   1  -8       70.78       81.63      5.43 o 
   7   1  -8       16.76       19.39      4.88 o 
   8   1  -8      497.36      476.14     13.10 o 
   9   1  -8        0.07        2.30      3.85 o 
  10   1  -8        6.77       12.60      4.70 o 
  11   1  -8       15.26       11.88      4.48 o 
  12   1  -8      275.91      277.77     12.22 o 
  13   1  -8        0.11        0.56      4.70 o 
  14   1  -8       23.61       11.65      6.73 o 
  15   1  -8       15.19       23.04     14.73 o 
  16   1  -8       55.91       48.29     10.94 o 
  17   1  -8        9.71       12.55      9.26 o 
  18   1  -8       29.71       30.36     11.41 o 
  19   1  -8        6.63        8.51      9.75 o 
  20   1  -8        1.55        6.67     10.64 o 
  21   1  -8        1.31        3.46     10.80 o 
  22   1  -8        6.51       -4.91     11.76 o 
   0   2  -8      207.18      200.44     10.27 o 
   1   2  -8      279.16      265.22      7.54 o 
   2   2  -8      239.55      222.59     10.06 o 
   3   2  -8      220.60      218.40      9.35 o 
   4   2  -8      227.08      233.48     11.69 o 
   5   2  -8       12.37        9.77      5.60 o 
   6   2  -8      303.05      298.11     12.83 o 
   7   2  -8      505.38      483.87     15.88 o 
   8   2  -8      257.12      228.33     12.24 o 
   9   2  -8      126.19      116.42      9.78 o 
  10   2  -8      180.49      185.53     10.69 o 
  11   2  -8      173.37      179.26     13.30 o 
  12   2  -8       50.64       37.81      6.73 o 
  13   2  -8       34.17       28.18      6.68 o 
  14   2  -8       11.20        8.11      5.74 o 
  15   2  -8        2.79        7.41      6.70 o 
  16   2  -8       42.08       36.32     12.81 o 
  17   2  -8       10.69       21.66      8.82 o 
  18   2  -8        7.46       19.38      9.22 o 
  19   2  -8        9.31        3.45     10.24 o 
  20   2  -8        0.84        8.59     11.75 o 
  21   2  -8        7.95        3.22     11.95 o 
   1   3  -8      178.07      176.63     13.10 o 
   2   3  -8       83.61       90.85      6.93 o 
   3   3  -8       39.63       46.02      6.05 o 
   4   3  -8       16.89       13.86      4.44 o 
   5   3  -8      452.14      438.16     16.26 o 
   6   3  -8      140.91      127.07      9.03 o 
   7   3  -8       40.71       29.59     10.84 o 
   8   3  -8      161.69      159.66     12.10 o 
   9   3  -8       46.76       53.28      8.57 o 
  10   3  -8       93.89       70.56     10.36 o 
  11   3  -8      143.99      175.47     13.47 o 
  12   3  -8       87.40       76.13      9.19 o 
  13   3  -8        9.60       10.40      7.34 o 
  14   3  -8        4.81       -6.35      6.35 o 
  15   3  -8      118.03      121.00     11.83 o 
  16   3  -8        2.69       -2.29      7.10 o 
  17   3  -8       18.62       24.71      9.02 o 
  18   3  -8       13.77       10.24      8.78 o 
  19   3  -8       24.05       28.62     10.78 o 
  20   3  -8        5.35        0.63     11.28 o 
   0   4  -8       92.58      106.62     14.09 o 
   1   4  -8      189.14      176.20     11.28 o 
   2   4  -8       53.02       46.47      7.40 o 
   3   4  -8       62.81       55.84      7.10 o 
   4   4  -8        3.05       -1.15      4.44 o 
   5   4  -8       93.43       95.60      8.45 o 
   6   4  -8      423.91      446.26     14.52 o 
   7   4  -8       33.89       25.37      5.99 o 
   8   4  -8       28.46       26.92      6.31 o 
   9   4  -8        8.63        8.31      5.95 o 
  10   4  -8       99.23       96.58     10.16 o 
  11   4  -8        1.09        2.21      5.73 o 
  12   4  -8       18.61       21.98      7.29 o 
  13   4  -8       14.27       19.16      8.82 o 
  14   4  -8       21.65        9.04      7.78 o 
  15   4  -8        1.55       -7.15      7.15 o 
  16   4  -8        0.06       -2.24      7.83 o 
  17   4  -8        2.76       16.76     12.81 o 
   1   5  -8       37.87       37.22      8.35 o 
   2   5  -8      163.48      159.73     14.47 o 
   3   5  -8       51.10       56.25     11.57 o 
   4   5  -8       41.42       42.72      8.48 o 
   5   5  -8       13.06       16.82      7.40 o 
   6   5  -8       32.80       28.08      7.21 o 
   7   5  -8        1.74       -0.15      5.65 o 
   8   5  -8        9.95        6.17      6.16 o 
   9   5  -8        7.72       12.74      6.63 o 
  10   5  -8        8.91        9.81      6.78 o 
  11   5  -8        4.22       -2.51      7.85 o 
  12   5  -8        7.80       16.93      8.71 o 
  13   5  -8        9.70        9.10     16.46 o 
  14   5  -8        4.61       18.06     13.87 o 
   0   6  -8       20.21       18.88     17.50 o 
   1   6  -8       12.60       -0.77      8.04 o 
   2   6  -8       11.74        3.41      8.17 o 
   3   6  -8        9.57       -3.47      7.87 o 
   4   6  -8        7.61        0.95      8.31 o 
   5   6  -8        6.54        0.20      8.30 o 
   6   6  -8       18.99       15.26     13.39 o 
   7   6  -8       22.85       15.83     17.50 o 
   8   6  -8        1.15       -7.34     12.71 o 
   2   0  -7      458.32      457.38     14.51 o 
   4   0  -7     1874.24     1943.65     25.92 o 
   6   0  -7     1156.60     1235.16     20.16 o 
   8   0  -7      723.28      677.08     15.35 o 
  10   0  -7      180.22      182.43      9.49 o 
  12   0  -7       23.93       26.18      6.82 o 
  14   0  -7      207.56      206.26     23.23 o 
  16   0  -7       19.66       17.44     12.34 o 
  18   0  -7       11.06        3.62     12.08 o 
  20   0  -7       30.78       10.54     14.95 o 
  22   0  -7       17.20       36.66     19.01 o 
   0   1  -7     2652.15     2881.93     41.63 o 
   1   1  -7      954.61      988.02     15.22 o 
   2   1  -7      618.81      659.15     12.06 o 
   3   1  -7     2072.24     2128.42     20.53 o 
   4   1  -7      402.41      393.70      7.42 o 
   5   1  -7      114.36      120.80      4.40 o 
   6   1  -7      898.59      899.90     11.74 o 
   7   1  -7      338.71      338.10      8.49 o 
   8   1  -7      385.19      411.84     11.95 o 
   9   1  -7      291.40      288.01     10.50 o 
  10   1  -7      253.13      259.12     12.96 o 
  11   1  -7       66.62       72.51      7.28 o 
  12   1  -7       16.37       18.39      5.22 o 
  13   1  -7       23.43       19.59      6.97 o 
  14   1  -7       54.87       55.08      8.25 o 
  15   1  -7       57.59       39.11      7.83 o 
  16   1  -7       34.09       28.39      9.97 o 
  17   1  -7       48.97       58.61     12.03 o 
  18   1  -7       11.92       10.33     10.95 o 
  19   1  -7        9.27        3.26      8.81 o 
  20   1  -7        5.14       11.61     17.51 o 
  21   1  -7       13.99       23.66     12.48 o 
  22   1  -7        6.94       20.09     12.46 o 
   1   2  -7     1014.72     1025.88     14.05 o 
   2   2  -7      914.61      980.40     14.57 o 
   3   2  -7      124.53      132.87      6.91 o 
   4   2  -7      577.63      598.77     19.88 o 
   5   2  -7      551.89      557.29     19.26 o 
   6   2  -7       59.50       63.79      7.14 o 
   7   2  -7      126.47      141.12     13.51 o 
   8   2  -7       42.52       42.17      6.46 o 
   9   2  -7       48.78       59.74      7.85 o 
  10   2  -7       30.56       24.08      5.50 o 
  11   2  -7      330.97      341.16     13.23 o 
  12   2  -7       14.13       28.55      6.31 o 
  13   2  -7      220.55      217.18     22.74 o 
  14   2  -7       84.53       80.56      9.06 o 
  15   2  -7       49.28       54.28      9.34 o 
  16   2  -7        5.82        5.82      6.81 o 
  17   2  -7        1.82        2.50      6.91 o 
  18   2  -7       11.51       11.12      8.00 o 
  19   2  -7        0.59       -6.51      7.52 o 
  20   2  -7        5.69        3.53     11.02 o 
  21   2  -7       13.00        5.96     11.35 o 
   0   3  -7      629.12      638.49     17.39 o 
   1   3  -7       17.04       12.55      3.49 o 
   2   3  -7      182.38      195.79      8.73 o 
   3   3  -7      850.19      882.03     17.00 o 
   4   3  -7       58.74       59.82      5.93 o 
   5   3  -7       96.40      110.36      8.27 o 
   6   3  -7      159.76      142.50      9.33 o 
   7   3  -7      152.68      143.23     11.07 o 
   8   3  -7       51.97       54.89      8.36 o 
   9   3  -7      441.44      432.59     17.81 o 
  10   3  -7      237.00      241.76     14.57 o 
  11   3  -7      125.92      111.18     11.54 o 
  12   3  -7       10.33        6.30      5.63 o 
  13   3  -7       34.32       26.78      7.22 o 
  14   3  -7       21.14       15.24     12.72 o 
  15   3  -7       12.26       15.47      7.90 o 
  16   3  -7        4.99       16.04      7.71 o 
  17   3  -7       11.08        1.83     11.11 o 
  18   3  -7        1.68       -7.62      7.62 o 
  19   3  -7        1.92       -8.87      9.78 o 
  20   3  -7        0.42       21.96     12.20 o 
   1   4  -7      143.73      151.83     10.44 o 
   2   4  -7      231.59      241.69     10.60 o 
   3   4  -7      105.03       94.84      9.25 o 
   4   4  -7       45.67       46.80      6.31 o 
   5   4  -7      211.84      227.78     13.75 o 
   6   4  -7       83.63       66.45      7.31 o 
   7   4  -7       56.88       51.27      6.90 o 
   8   4  -7      106.26      119.47      8.99 o 
   9   4  -7       54.53       49.87      8.49 o 
  10   4  -7        8.97       -3.83      5.39 o 
  11   4  -7       33.06       32.95      7.68 o 
  12   4  -7       21.59       22.50      8.79 o 
  13   4  -7       12.74        4.50     13.19 o 
  14   4  -7       74.89       69.84     10.29 o 
  15   4  -7        6.69       -4.85      7.75 o 
  16   4  -7        6.42       -2.83     22.64 o 
  17   4  -7        1.38       -5.47      8.80 o 
  18   4  -7       11.47       24.11     18.85 o 
   0   5  -7       18.58       34.25     11.16 o 
   1   5  -7       66.21       57.93      9.18 o 
   2   5  -7       17.12       11.67      6.82 o 
   3   5  -7      110.07      107.57     17.74 o 
   4   5  -7      103.10      117.39      9.80 o 
   5   5  -7       10.94        5.42      6.07 o 
   6   5  -7       38.57       24.25      6.90 o 
   7   5  -7       35.73       39.57      7.56 o 
   8   5  -7       21.28       19.47      6.76 o 
   9   5  -7       14.49        8.21      6.51 o 
  10   5  -7       28.06       28.48      8.64 o 
  11   5  -7        8.38        6.44      7.78 o 
  12   5  -7        4.98        9.15      9.37 o 
  13   5  -7        0.95       -0.96      8.83 o 
  14   5  -7        7.69       16.22     13.70 o 
  15   5  -7        0.58       -1.29     17.25 o 
   1   6  -7       25.74       22.11      8.88 o 
   2   6  -7        7.08       -4.65      7.20 o 
   3   6  -7       18.63       13.86      8.35 o 
   4   6  -7        3.78       -0.56      7.43 o 
   5   6  -7       12.12       -7.13      9.21 o 
   6   6  -7        8.66        1.50      9.40 o 
   7   6  -7        3.77       -0.47     10.01 o 
   8   6  -7       25.36       14.03     14.01 o 
   9   6  -7        3.43       -2.55     12.47 o 
  10   6  -7        3.35       -7.90     21.27 o 
   2   0  -6     2747.69     2693.27     37.82 o 
   4   0  -6     4709.10     4814.86     46.74 o 
   6   0  -6     3456.85     3471.20     37.75 o 
   8   0  -6      529.74      533.07     19.86 o 
  10   0  -6     1080.80     1058.99     20.34 o 
  12   0  -6      109.02      131.87     10.71 o 
  14   0  -6      235.32      239.40     23.95 o 
  16   0  -6      225.90      216.62     24.39 o 
  18   0  -6       13.14       31.50     14.48 o 
  20   0  -6       43.16       52.75     18.63 o 
  22   0  -6       33.37       24.23     18.54 o 
   1   1  -6      511.11      518.61      9.98 o 
   2   1  -6     1295.90     1299.38     16.49 o 
   3   1  -6      573.25      597.86     10.49 o 
   4   1  -6      126.68      154.93      6.08 o 
   5   1  -6      707.69      699.80     11.02 o 
   6   1  -6      336.39      336.62      6.51 o 
   7   1  -6      174.01      184.60      5.14 o 
   8   1  -6       90.86       85.89      4.68 o 
   9   1  -6      174.53      168.10      8.38 o 
  10   1  -6      198.29      231.44     10.72 o 
  11   1  -6      158.73      145.70      8.78 o 
  12   1  -6      309.39      311.40     11.71 o 
  13   1  -6       11.07       10.97      5.38 o 
  14   1  -6       62.22       65.16      8.50 o 
  15   1  -6       36.39       30.20      7.98 o 
  16   1  -6       71.71       86.34     10.27 o 
  17   1  -6      168.55      167.52     18.52 o 
  18   1  -6       79.00       59.14     12.46 o 
  19   1  -6       23.73       31.97     10.90 o 
  20   1  -6        5.95        2.06     10.12 o 
  21   1  -6        4.61        2.00     10.91 o 
  22   1  -6        0.44        4.31     12.03 o 
  23   1  -6        2.34      -12.31     17.03 o 
   0   2  -6     1532.84     1605.09     24.89 o 
   1   2  -6      771.46      813.15     11.87 o 
   2   2  -6       14.03       16.81      3.35 o 
   3   2  -6      297.97      296.19      7.38 o 
   4   2  -6      141.56      174.48      9.09 o 
   5   2  -6      214.94      231.53     11.35 o 
   6   2  -6      170.35      154.44      9.25 o 
   7   2  -6     1138.00     1079.37     22.67 o 
   8   2  -6       94.45       80.85      8.18 o 
   9   2  -6      137.08      127.21      9.74 o 
  10   2  -6       67.04       51.95      8.10 o 
  11   2  -6      221.10      228.02     15.84 o 
  12   2  -6      107.07      109.75     10.13 o 
  13   2  -6      728.51      751.44     19.54 o 
  14   2  -6       31.54       33.08      8.24 o 
  15   2  -6       33.51       27.30      7.73 o 
  16   2  -6        4.42        2.99      6.75 o 
  17   2  -6       17.36       29.17      8.44 o 
  18   2  -6       10.34        7.16      7.55 o 
  19   2  -6        8.39        6.41      7.96 o 
  20   2  -6        0.55        1.69      7.92 o 
  21   2  -6        1.85        8.91     15.58 o 
  22   2  -6        1.17        9.10     17.69 o 
   1   3  -6      115.90      111.67      5.88 o 
   2   3  -6      143.01      170.80      7.02 o 
   3   3  -6       65.64       69.04      5.91 o 
   4   3  -6      368.07      348.44     14.82 o 
   5   3  -6       81.75       80.16      7.17 o 
   6   3  -6       49.31       39.07      6.06 o 
   7   3  -6      159.39      178.69     19.24 o 
   8   3  -6      466.15      433.21     17.50 o 
   9   3  -6      238.01      246.78     28.96 o 
  10   3  -6      144.51      166.49     20.81 o 
  11   3  -6       66.73       76.05     10.47 o 
  12   3  -6       16.33       15.53      6.11 o 
  13   3  -6        4.78        7.76      5.64 o 
  14   3  -6        7.45       -0.44      5.90 o 
  15   3  -6       12.17       17.92      7.09 o 
  16   3  -6       11.25       -0.06      7.91 o 
  17   3  -6       32.90       30.13      9.72 o 
  18   3  -6        9.53       13.05     10.77 o 
  19   3  -6       10.60       30.13     12.72 o 
  20   3  -6        3.51       -7.49     10.63 o 
  21   3  -6        5.97        7.11     12.38 o 
   0   4  -6      517.62      561.76     21.43 o 
   1   4  -6        2.80       -3.52      3.79 o 
   2   4  -6       18.67       24.35      5.33 o 
   3   4  -6       83.45       85.22      7.57 o 
   4   4  -6      189.88      169.21      9.32 o 
   5   4  -6       29.05       24.95      5.43 o 
   6   4  -6      230.34      212.35     10.55 o 
   7   4  -6       37.61       29.65      5.87 o 
   8   4  -6        4.17        0.57      4.41 o 
   9   4  -6       20.25        7.65      4.89 o 
  10   4  -6       20.20       12.93      5.96 o 
  11   4  -6        3.01        2.26      5.87 o 
  12   4  -6       27.98       30.75      7.50 o 
  13   4  -6       24.85       34.98      9.52 o 
  14   4  -6       15.59        7.78     16.48 o 
  15   4  -6       17.08       40.81     12.01 o 
  16   4  -6       23.45       29.27     12.60 o 
  17   4  -6        7.41       14.22     10.24 o 
  18   4  -6        6.67        3.03     14.78 o 
   1   5  -6       21.25       28.43      7.81 o 
   2   5  -6       39.17       43.46      7.81 o 
   3   5  -6       41.93       44.25      6.91 o 
   4   5  -6      100.74      120.91      9.62 o 
   5   5  -6       26.83       15.94      5.85 o 
   6   5  -6        5.52       10.31      5.72 o 
   7   5  -6        6.33       -1.85      5.28 o 
   8   5  -6       59.72       49.42      9.21 o 
   9   5  -6       26.66       27.08     12.65 o 
  10   5  -6        4.07        2.75      6.85 o 
  11   5  -6        6.75       14.59      9.46 o 
  12   5  -6       18.74       21.97     14.89 o 
  13   5  -6        1.16        1.11      9.05 o 
  14   5  -6        1.16       -5.12     10.00 o 
  15   5  -6        1.11       15.99     19.35 o 
   0   6  -6       69.70       69.23     15.05 o 
   1   6  -6       21.89       14.09      8.22 o 
   2   6  -6        1.27       -6.01      7.12 o 
   3   6  -6        2.32       -3.32     12.10 o 
   4   6  -6        5.27        2.03     11.65 o 
   5   6  -6        6.67       14.85     16.33 o 
   6   6  -6       15.65       11.76      9.43 o 
   7   6  -6       28.51        4.75      9.75 o 
   8   6  -6        0.94       19.39     10.24 o 
   9   6  -6        1.63        9.49     13.27 o 
  10   6  -6        4.59       26.92     24.55 o 
  11   6  -6        2.26       14.19     23.13 o 
   2   0  -5     2580.30     2471.79     27.31 o 
   4   0  -5      452.60      464.57     10.07 o 
   6   0  -5     1515.55     1481.42     20.83 o 
   8   0  -5      215.97      202.42      8.44 o 
  10   0  -5      171.14      181.63     10.73 o 
  12   0  -5      107.38       97.21      9.60 o 
  14   0  -5      561.78      591.62     21.09 o 
  16   0  -5       30.45       32.54     14.04 o 
  18   0  -5       71.64       69.77     17.59 o 
  20   0  -5       81.91       76.16     20.17 o 
  22   0  -5       66.01       78.39     22.44 o 
   0   1  -5     1661.54     1744.94     52.02 o 
   1   1  -5     2091.28     2219.22     23.81 o 
   2   1  -5      954.90      917.98     15.90 o 
   3   1  -5     1089.13     1075.03     13.30 o 
   4   1  -5     1037.87     1039.50     12.81 o 
   5   1  -5      271.76      279.91      7.56 o 
   6   1  -5       15.90       25.76      5.76 o 
   7   1  -5     1370.16     1349.30     15.74 o 
   8   1  -5      365.65      374.31      8.20 o 
   9   1  -5      133.29      138.77      8.02 o 
  10   1  -5     1357.69     1405.55     18.49 o 
  11   1  -5      171.92      201.15      9.44 o 
  12   1  -5       13.65        8.83      4.53 o 
  13   1  -5      228.20      236.93     12.50 o 
  14   1  -5       63.59       54.90      7.97 o 
  15   1  -5        1.52       10.47      5.78 o 
  16   1  -5      122.52      139.68     11.49 o 
  17   1  -5        3.20        7.55      6.49 o 
  18   1  -5       44.05       50.45      9.38 o 
  19   1  -5       79.18       65.92     12.55 o 
  20   1  -5        9.01       -1.82      9.52 o 
  21   1  -5       11.55       25.58     11.81 o 
  22   1  -5        0.57        0.22     16.05 o 
  23   1  -5        3.63       -4.44     16.71 o 
   1   2  -5      233.74      223.41      9.54 o 
   2   2  -5      141.85      153.69      5.57 o 
   3   2  -5       78.72       67.81      5.34 o 
   4   2  -5      528.19      571.28     14.89 o 
   5   2  -5      152.18      143.02      8.44 o 
   6   2  -5      663.13      651.30     23.03 o 
   7   2  -5      795.44      772.45     18.68 o 
   8   2  -5       31.93       41.61      6.51 o 
   9   2  -5      140.39      137.96      9.90 o 
  10   2  -5       31.76       20.51      5.20 o 
  11   2  -5      138.22      145.65      9.55 o 
  12   2  -5       59.35       55.68      8.12 o 
  13   2  -5       77.45       78.13      9.13 o 
  14   2  -5      145.53      151.71     16.25 o 
  15   2  -5      227.19      219.47     14.31 o 
  16   2  -5        4.81        9.15      6.58 o 
  17   2  -5        4.14        9.40      9.76 o 
  18   2  -5        0.73        2.91     11.09 o 
  19   2  -5        3.95        4.14      8.96 o 
  20   2  -5        0.34        4.19      9.69 o 
  21   2  -5        4.29        5.92     11.24 o 
  22   2  -5        1.05      -10.29     15.04 o 
   0   3  -5      231.50      259.21     10.71 o 
   1   3  -5      246.11      249.23      7.61 o 
   2   3  -5      238.62      239.60      7.47 o 
   3   3  -5      243.38      247.46      7.58 o 
   4   3  -5      338.65      344.74     10.25 o 
   5   3  -5       46.45       42.01      6.63 o 
   6   3  -5      101.55      113.86      7.96 o 
   7   3  -5       60.26       53.39      7.62 o 
   8   3  -5       90.45       95.16      9.57 o 
   9   3  -5        7.84       -0.85      5.54 o 
  10   3  -5      896.62      843.51     23.92 o 
  11   3  -5      117.77      109.84     11.41 o 
  12   3  -5       65.98       61.79      8.05 o 
  13   3  -5       19.05       26.06      8.68 o 
  14   3  -5       10.27       13.08      6.27 o 
  15   3  -5        6.68       15.09      7.19 o 
  16   3  -5       46.70       43.27      9.86 o 
  17   3  -5       15.40        8.93     13.49 o 
  18   3  -5        0.06        5.09     10.11 o 
  19   3  -5       14.60       11.55     12.05 o 
  20   3  -5        0.03       -8.37     10.31 o 
  21   3  -5        3.18       -4.92     13.15 o 
   1   4  -5       44.76       40.85      5.13 o 
   2   4  -5      154.19      154.67      8.70 o 
   3   4  -5      257.71      245.34     10.81 o 
   4   4  -5      144.86      132.40      8.33 o 
   5   4  -5       29.74       26.96      6.28 o 
   6   4  -5      101.33      101.66     10.52 o 
   7   4  -5       16.40       22.42      5.52 o 
   8   4  -5       66.09       74.25      7.50 o 
   9   4  -5        0.17       -4.31      4.31 o 
  10   4  -5       13.78       20.89      6.34 o 
  11   4  -5        8.10        7.32      5.82 o 
  12   4  -5       11.60        8.75      7.80 o 
  13   4  -5        7.81       14.66      8.12 o 
  14   4  -5       74.56       70.59     13.84 o 
  15   4  -5       13.42       18.76     10.69 o 
  16   4  -5       10.96       13.14     10.36 o 
  17   4  -5       11.95       24.70     21.84 o 
  18   4  -5        4.47      -11.83     12.12 o 
  19   4  -5        4.05       -6.55     17.91 o 
   0   5  -5      151.00      124.56     23.67 o 
   1   5  -5      179.53      179.54     11.58 o 
   2   5  -5       38.80       57.16      7.07 o 
   3   5  -5        1.26       -1.72      4.81 o 
   4   5  -5        3.54        7.73      5.20 o 
   5   5  -5       23.18       24.24      6.23 o 
   6   5  -5       27.40       35.19      7.17 o 
   7   5  -5       17.83       20.95      7.22 o 
   8   5  -5        0.94       -4.90      6.15 o 
   9   5  -5        3.90        0.93      7.68 o 
  10   5  -5       44.63       38.19     10.65 o 
  11   5  -5        9.14        0.30      8.14 o 
  12   5  -5        0.87        6.57      8.60 o 
  13   5  -5        4.04       17.84     11.22 o 
  14   5  -5       10.34       18.14     11.12 o 
  15   5  -5        4.87        6.20     16.93 o 
  16   5  -5        6.51       24.30     19.80 o 
   1   6  -5        4.45        2.40      7.66 o 
   2   6  -5       31.26       20.81     13.54 o 
   3   6  -5       17.02        6.55      8.93 o 
   4   6  -5       21.05       10.25     10.02 o 
   5   6  -5       23.39       13.97     11.63 o 
   6   6  -5       10.11       17.80      9.45 o 
   7   6  -5        5.48       19.66      9.77 o 
   8   6  -5        4.91        1.91     15.40 o 
   9   6  -5       15.02       15.70     10.37 o 
  10   6  -5        0.28       -8.23     12.51 o 
  11   6  -5        1.27        0.43     12.67 o 
   2   0  -4     1096.18     1070.10     21.67 o 
   4   0  -4     2122.51     2126.75     23.79 o 
   6   0  -4      443.64      439.21     10.32 o 
   8   0  -4      173.26      182.67      7.84 o 
  10   0  -4     1357.33     1375.61     33.44 o 
  12   0  -4       70.07       60.20      7.89 o 
  14   0  -4       89.05       80.51      9.82 o 
  16   0  -4      148.26      152.34     22.00 o 
  18   0  -4       35.55       54.00     16.02 o 
  20   0  -4       20.15        1.54     13.19 o 
  22   0  -4       58.17       41.35     19.67 o 
   1   1  -4      389.44      363.23      8.98 o 
   2   1  -4      406.22      420.43     17.06 o 
   3   1  -4     1274.46     1262.58     18.73 o 
   4   1  -4     2318.93     2232.31     27.54 o 
   5   1  -4       90.86       83.61      3.29 o 
   6   1  -4      264.58      271.16      6.51 o 
   7   1  -4       73.10       79.41      4.04 o 
   8   1  -4      183.96      179.37      6.03 o 
   9   1  -4      207.53      198.42      6.76 o 
  10   1  -4       63.62       68.81      4.90 o 
  11   1  -4      111.78      113.03      6.58 o 
  12   1  -4      122.73      125.26      8.11 o 
  13   1  -4       37.95       39.99      6.67 o 
  14   1  -4       84.80       88.30      9.86 o 
  15   1  -4       17.65       21.74      6.25 o 
  16   1  -4        3.23        6.34      5.40 o 
  17   1  -4       98.67       79.67     10.04 o 
  18   1  -4       40.20       48.91     12.09 o 
  19   1  -4       40.28       34.70      9.16 o 
  20   1  -4       38.25       54.96     10.14 o 
  21   1  -4        2.38      -10.23     13.19 o 
  22   1  -4        7.40       28.36     17.28 o 
  23   1  -4        2.38       25.49     18.44 o 
   0   2  -4      785.11      767.58     14.92 o 
   1   2  -4      632.03      600.98      9.34 o 
   2   2  -4      182.33      175.22      5.29 o 
   3   2  -4      712.73      691.99     17.19 o 
   4   2  -4      144.79      136.57      7.61 o 
   5   2  -4      233.17      233.61      9.71 o 
   6   2  -4      572.14      533.20     14.68 o 
   7   2  -4     1806.95     1808.26     29.29 o 
   8   2  -4       43.34       46.08      6.55 o 
   9   2  -4       92.35      101.21     26.01 o 
  10   2  -4       20.69       23.37      5.02 o 
  11   2  -4        1.66        2.31      3.79 o 
  12   2  -4      147.10      163.17     11.07 o 
  13   2  -4      418.22      396.19     15.65 o 
  14   2  -4        6.72        4.42      5.67 o 
  15   2  -4       62.38       59.07      8.68 o 
  16   2  -4       30.23       38.26      8.17 o 
  17   2  -4       42.97       42.11     10.10 o 
  18   2  -4       34.60       33.28     10.67 o 
  19   2  -4       13.06       13.80     12.92 o 
  20   2  -4       11.59        6.49      9.61 o 
  21   2  -4        2.19       -5.72     12.24 o 
  22   2  -4        0.71       -2.44     11.20 o 
  23   2  -4        7.59       18.41     12.77 o 
   1   3  -4       65.99       63.48      4.47 o 
   2   3  -4      217.30      202.67      6.75 o 
   3   3  -4       65.26       74.22      4.77 o 
   4   3  -4      297.23      305.96      7.90 o 
   5   3  -4      605.46      613.65     13.22 o 
   6   3  -4       16.71       20.60      4.82 o 
   7   3  -4      307.29      277.24     12.59 o 
   8   3  -4       29.11       24.85     10.80 o 
   9   3  -4      222.39      195.49     12.76 o 
  10   3  -4       48.39       54.82      9.64 o 
  11   3  -4      339.58      355.99     25.93 o 
  12   3  -4       22.17       16.18      7.26 o 
  13   3  -4      104.21      113.57     11.04 o 
  14   3  -4       34.94       17.89      7.03 o 
  15   3  -4       17.83       10.93      7.64 o 
  16   3  -4        1.27       -2.52      8.02 o 
  17   3  -4       15.56       12.11     10.15 o 
  18   3  -4        8.65       14.55      9.92 o 
  19   3  -4        5.85        5.13     14.08 o 
  20   3  -4        0.65        6.79     15.17 o 
  21   3  -4        8.67       17.25     12.43 o 
   0   4  -4      866.80      831.81     20.79 o 
   1   4  -4        4.67       -2.16      3.28 o 
   2   4  -4       71.83       87.04      6.10 o 
   3   4  -4      227.46      244.08      9.93 o 
   4   4  -4      212.30      211.72      9.51 o 
   5   4  -4      129.39      117.46      7.93 o 
   6   4  -4      158.63      169.25     10.18 o 
   7   4  -4        8.57        4.92      4.50 o 
   8   4  -4        4.01       -2.24      4.13 o 
   9   4  -4        9.95        8.60      4.36 o 
  10   4  -4       13.76       22.18     12.74 o 
  11   4  -4        0.48       -2.97      6.37 o 
  12   4  -4       28.88       18.15      9.24 o 
  13   4  -4       19.69       18.58     21.75 o 
  14   4  -4        3.69       16.04     16.41 o 
  15   4  -4       18.50       24.63     11.11 o 
  16   4  -4       45.79       64.81     14.43 o 
  17   4  -4       39.35       49.36     13.99 o 
  18   4  -4        4.13        3.11     10.34 o 
  19   4  -4        8.29       -4.06     18.13 o 
   1   5  -4        7.09        9.55      5.18 o 
   2   5  -4      150.57      167.63      9.81 o 
   3   5  -4        3.62        0.94      4.89 o 
   4   5  -4       50.48       49.54      7.09 o 
   5   5  -4        7.55       11.26      6.24 o 
   6   5  -4       71.42       68.67     10.76 o 
   7   5  -4       15.95       24.59      7.11 o 
   8   5  -4       27.93       29.33      9.33 o 
   9   5  -4        8.90        6.74      9.01 o 
  10   5  -4        1.33       -1.73      7.35 o 
  11   5  -4        3.89       -1.88      8.39 o 
  12   5  -4       12.91        8.37     10.51 o 
  13   5  -4        6.53       -0.29     17.78 o 
  14   5  -4       10.19       -2.73      8.60 o 
  15   5  -4        0.27       -5.45     10.14 o 
  16   5  -4        1.20       -6.92     14.41 o 
   0   6  -4       17.58        1.39     27.51 o 
   1   6  -4        3.76        1.68      8.63 o 
   2   6  -4        1.11       -1.88      8.43 o 
   3   6  -4        3.50       -4.22      8.25 o 
   4   6  -4        8.78       11.88      8.96 o 
   5   6  -4       27.97       27.67      9.86 o 
   6   6  -4       25.65       31.45     10.50 o 
   7   6  -4       16.91        4.76     10.82 o 
   8   6  -4        0.41       -8.23      8.23 o 
   9   6  -4        8.47       -4.53      9.04 o 
  10   6  -4       18.25       43.48     14.31 o 
  11   6  -4        8.92       28.80     17.56 o 
  12   6  -4        0.27       -0.28     13.82 o 
   2   0  -3    11085.39    11119.54    108.42 o 
   4   0  -3      645.74      651.38     10.76 o 
   6   0  -3       30.03       36.41      5.41 o 
   8   0  -3      582.73      571.72     18.38 o 
  10   0  -3       79.20       70.99      7.71 o 
  12   0  -3      110.96      103.21      9.35 o 
  14   0  -3      250.33      281.26     28.01 o 
  16   0  -3       83.37       90.29     25.33 o 
  18   0  -3        6.97       12.13      8.05 o 
  20   0  -3        7.02        5.16     13.06 o 
  22   0  -3       74.74       98.79     23.23 o 
   0   1  -3     4088.57     3909.26     47.24 o 
   1   1  -3      408.99      401.70      8.80 o 
   2   1  -3     2210.22     2179.52     24.92 o 
   3   1  -3     2914.14     2877.74     30.93 o 
   4   1  -3     2249.87     2197.23     26.52 o 
   5   1  -3      935.58      972.03     12.14 o 
   6   1  -3     1638.16     1659.19     18.53 o 
   7   1  -3      280.48      285.04      6.89 o 
   8   1  -3      453.78      469.67      9.23 o 
   9   1  -3      289.64      286.95      8.35 o 
  10   1  -3      519.40      499.61     15.71 o 
  11   1  -3      117.85      121.78      8.98 o 
  12   1  -3       14.43       17.25      4.02 o 
  13   1  -3       85.83       82.42      6.47 o 
  14   1  -3       31.52       32.25      6.51 o 
  15   1  -3      104.42       92.52      9.03 o 
  16   1  -3      116.59      125.71     10.80 o 
  17   1  -3       23.51       32.60      7.59 o 
  18   1  -3       83.43       75.63     11.23 o 
  19   1  -3       13.44       17.81      7.43 o 
  20   1  -3       36.34       48.52     11.82 o 
  21   1  -3       22.49       19.67     10.98 o 
  22   1  -3        0.37        0.63     15.58 o 
  23   1  -3        0.04       -7.52     16.62 o 
  24   1  -3        0.05       -6.01     19.54 o 
   1   2  -3      601.21      593.20      8.98 o 
   2   2  -3     1035.57     1003.96     13.01 o 
   3   2  -3       38.01       42.78      3.31 o 
   4   2  -3      687.24      640.24     14.82 o 
   5   2  -3      472.97      510.83     13.71 o 
   6   2  -3      221.89      236.35     15.55 o 
   7   2  -3     1204.14     1156.29     18.90 o 
   8   2  -3     1076.47     1056.53     15.91 o 
   9   2  -3      602.71      590.00     17.17 o 
  10   2  -3       61.71       76.88      7.00 o 
  11   2  -3        4.14        5.82      4.19 o 
  12   2  -3      272.89      265.21     14.56 o 
  13   2  -3       67.57       52.79      7.37 o 
  14   2  -3       39.65       39.35      7.42 o 
  15   2  -3       13.83        7.69      5.70 o 
  16   2  -3       39.59       27.14     10.77 o 
  17   2  -3        8.13       -1.34      7.62 o 
  18   2  -3        2.28        3.56     10.32 o 
  19   2  -3        4.68        9.65      9.48 o 
  20   2  -3        5.12        7.81     10.23 o 
  21   2  -3        7.99        1.27     10.67 o 
  22   2  -3        2.25       -3.09     10.40 o 
  23   2  -3       10.65       26.13     12.81 o 
   0   3  -3       34.89       40.07      5.29 o 
   1   3  -3       94.74       83.50      4.77 o 
   2   3  -3      166.34      173.17      6.24 o 
   3   3  -3     1115.66     1104.68     14.71 o 
   4   3  -3      151.40      164.46      6.09 o 
   5   3  -3        5.80        2.46      2.94 o 
   6   3  -3       21.99       29.98      5.12 o 
   7   3  -3       36.98       31.56      8.80 o 
   8   3  -3      108.72      123.96     15.32 o 
   9   3  -3      457.74      436.43     20.90 o 
  10   3  -3      132.93      147.27     12.96 o 
  11   3  -3       54.23       42.15      9.46 o 
  12   3  -3       52.69       54.47      8.37 o 
  13   3  -3      292.36      303.65     19.82 o 
  14   3  -3       23.03       17.72      9.38 o 
  15   3  -3       12.75        0.35      7.64 o 
  16   3  -3       32.31       45.53     13.12 o 
  17   3  -3       42.79       54.03     13.14 o 
  18   3  -3        0.76       -8.50      8.50 o 
  19   3  -3       10.30        6.53     12.12 o 
  20   3  -3        0.74        0.33     10.58 o 
  21   3  -3        2.86       -0.41     11.10 o 
  22   3  -3        1.42       -5.19     18.32 o 
   1   4  -3      143.79      154.64      7.07 o 
   2   4  -3      142.74      156.22      7.44 o 
   3   4  -3       51.39       46.65      5.06 o 
   4   4  -3       62.71       64.46      7.05 o 
   5   4  -3      176.81      180.36     13.67 o 
   6   4  -3       10.71       10.15      4.22 o 
   7   4  -3       68.12       68.94      6.78 o 
   8   4  -3      330.24      363.17     12.25 o 
   9   4  -3       24.26        2.85      6.29 o 
  10   4  -3        0.09       -4.50      4.50 o 
  11   4  -3       19.24       18.32      8.84 o 
  12   4  -3       29.07       25.02      9.68 o 
  13   4  -3        8.84       -4.84      7.29 o 
  14   4  -3       74.76       80.26     14.60 o 
  15   4  -3       10.25       -0.70      8.80 o 
  16   4  -3       12.68        4.42     15.80 o 
  17   4  -3       25.40       12.53     11.63 o 
  18   4  -3        6.85       17.07     11.92 o 
  19   4  -3        9.29       -7.08     10.14 o 
  20   4  -3        4.05       -5.82     19.01 o 
   0   5  -3      132.22      147.18     11.64 o 
   1   5  -3       80.76       90.74      7.06 o 
   2   5  -3       11.38        4.07      4.98 o 
   3   5  -3      103.18       99.17     12.15 o 
   4   5  -3       83.75       83.72      9.03 o 
   5   5  -3       34.39       40.57      7.72 o 
   6   5  -3       32.00       52.05      8.33 o 
   7   5  -3        8.50       11.46      9.85 o 
   8   5  -3       12.44       16.06     15.10 o 
   9   5  -3       15.35        5.23      8.52 o 
  10   5  -3       18.24       31.04     11.46 o 
  11   5  -3       14.77       20.65     10.05 o 
  12   5  -3        9.66        8.33      9.57 o 
  13   5  -3        6.17        4.73      9.17 o 
  14   5  -3       12.75        0.66     17.37 o 
  15   5  -3        7.06       18.73     11.85 o 
  16   5  -3        6.51      -14.13     14.13 o 
  17   5  -3        4.81      -16.55     16.55 o 
   1   6  -3       30.70       27.05      9.91 o 
   2   6  -3        2.89       -0.01     10.74 o 
   3   6  -3        0.75       -3.93     10.08 o 
   4   6  -3       22.82       26.07     13.24 o 
   5   6  -3       36.95       22.74     11.69 o 
   6   6  -3        1.94       -5.70      8.01 o 
   7   6  -3       13.26        4.78      9.12 o 
   8   6  -3        9.33        9.41      9.64 o 
   9   6  -3       18.86       27.48     11.99 o 
  10   6  -3        4.03       -6.68      8.87 o 
  11   6  -3        7.76       16.73     13.99 o 
  12   6  -3       11.75       25.30     19.17 o 
   2   0  -2     3908.33     3615.47     52.62 o 
   4   0  -2     1633.98     1642.93     23.09 o 
   6   0  -2     1653.37     1574.02     24.93 o 
   8   0  -2      649.92      687.30     17.01 o 
  10   0  -2     1559.97     1518.46     29.26 o 
  12   0  -2      332.44      346.39     14.73 o 
  14   0  -2       37.15       37.00      7.40 o 
  16   0  -2      369.74      375.39     18.12 o 
  18   0  -2       84.46       91.62     12.44 o 
  20   0  -2       70.16       76.66     19.48 o 
   1   1  -2      365.61      374.69      6.91 o 
   2   1  -2      470.03      445.78      9.26 o 
   3   1  -2      699.64      696.16     22.25 o 
   4   1  -2     5285.49     5204.96     40.42 o 
   5   1  -2      904.00      894.15     11.90 o 
   6   1  -2     2107.85     2011.61     19.20 o 
   7   1  -2      109.64      116.79      4.86 o 
   8   1  -2      249.75      264.35      7.55 o 
   9   1  -2      116.08      115.28      5.81 o 
  10   1  -2      268.17      264.04      8.51 o 
  11   1  -2      174.47      176.09      9.66 o 
  12   1  -2      128.88      146.55     10.40 o 
  13   1  -2        5.24        7.29      3.89 o 
  14   1  -2       68.79       69.44      6.48 o 
  15   1  -2       24.07       21.92      5.19 o 
  16   1  -2       11.85       11.58      5.60 o 
  17   1  -2       31.82       23.99      7.08 o 
  18   1  -2       35.51       56.17      9.30 o 
  19   1  -2       23.92       22.08      9.69 o 
  20   1  -2        8.86       -2.59      8.20 o 
  21   1  -2       12.70        9.25      9.60 o 
  22   1  -2       10.58        1.35     10.45 o 
  23   1  -2        0.19       11.90     17.56 o 
   0   2  -2      239.12      232.68      7.89 o 
   1   2  -2      981.48      965.13     11.31 o 
   2   2  -2      460.83      444.01      9.74 o 
   3   2  -2      277.26      279.00      6.57 o 
   4   2  -2      146.69      147.14      7.52 o 
   5   2  -2      112.19      108.57      7.20 o 
   6   2  -2      358.74      368.52      8.76 o 
   7   2  -2     2399.64     2359.58     26.45 o 
   8   2  -2      838.47      854.27     19.46 o 
   9   2  -2      168.29      157.51      9.52 o 
  10   2  -2      314.47      315.84     19.46 o 
  11   2  -2      156.09      160.49      8.93 o 
  12   2  -2       59.45       34.32     14.30 o 
  13   2  -2      435.63      374.36     38.62 o 
  14   2  -2       54.79       49.91      7.79 o 
  15   2  -2       49.04       46.21      8.03 o 
  16   2  -2       14.40       28.23      9.05 o 
  17   2  -2       65.96       95.62     13.62 o 
  18   2  -2       27.68       16.47      9.90 o 
  19   2  -2       13.85       10.56      9.44 o 
  20   2  -2       11.35        4.29     14.62 o 
  21   2  -2        4.02       22.21     11.66 o 
  22   2  -2        0.01       -2.00     10.80 o 
  23   2  -2       12.36        3.00     25.19 o 
   1   3  -2      658.43      649.20     10.85 o 
   2   3  -2      471.70      494.43     11.28 o 
   3   3  -2      100.62      108.85      5.10 o 
   4   3  -2      180.67      173.87      6.95 o 
   5   3  -2      433.31      427.76     10.46 o 
   6   3  -2       31.33       30.64      4.24 o 
   7   3  -2      103.41      101.54      7.33 o 
   8   3  -2       24.02       16.72      5.94 o 
   9   3  -2      306.77      308.26     15.53 o 
  10   3  -2       32.72       35.56      8.43 o 
  11   3  -2      537.30      593.60     48.23 o 
  12   3  -2      301.12      298.39     25.67 o 
  13   3  -2      137.81      121.97     14.54 o 
  14   3  -2       56.24       39.37     10.59 o 
  15   3  -2       61.32       65.04     12.39 o 
  16   3  -2        8.73        7.80      9.22 o 
  17   3  -2       25.76       30.90     10.83 o 
  18   3  -2        4.65       -0.57      8.87 o 
  19   3  -2       12.51       15.57     11.36 o 
  20   3  -2       13.56        9.58     11.52 o 
  21   3  -2        8.94        8.97     25.05 o 
  22   3  -2        3.15       -4.47     18.54 o 
   0   4  -2     1084.71     1098.00     23.36 o 
   1   4  -2       34.20       32.11      5.30 o 
   2   4  -2       71.85       81.77      5.73 o 
   3   4  -2      165.33      148.85      9.33 o 
   4   4  -2      194.84      198.30      7.74 o 
   5   4  -2       87.03       88.68     12.32 o 
   6   4  -2       31.61       32.03     11.32 o 
   7   4  -2       98.93      102.31     11.66 o 
   8   4  -2       21.16       30.83      6.36 o 
   9   4  -2       38.33       32.69      8.49 o 
  10   4  -2       57.14       59.16     12.15 o 
  11   4  -2       56.82       56.07     11.86 o 
  12   4  -2       68.69       71.69     13.00 o 
  13   4  -2       27.21       10.49     10.20 o 
  14   4  -2        7.62        3.46      9.10 o 
  15   4  -2       10.86       10.77     14.16 o 
  16   4  -2      116.91      172.81     39.17 o 
  17   4  -2       21.82       29.62     12.57 o 
  18   4  -2       13.15        5.12     10.55 o 
  19   4  -2        2.08        6.77     11.02 o 
  20   4  -2       13.48       19.92     21.09 o 
   1   5  -2       24.59       32.34      5.41 o 
   2   5  -2      138.01      153.80      9.12 o 
   3   5  -2       15.92        7.48      5.53 o 
   4   5  -2       80.46       77.80      9.01 o 
   5   5  -2       78.32       77.03     10.53 o 
   6   5  -2       61.27       41.70      9.74 o 
   7   5  -2       36.92       47.12     10.63 o 
   8   5  -2      104.88       98.14     12.37 o 
   9   5  -2        6.82        1.89      8.41 o 
  10   5  -2        4.28       -4.73      7.69 o 
  11   5  -2        7.33        9.48      9.46 o 
  12   5  -2       28.28       31.99     11.48 o 
  13   5  -2        5.94        7.62      9.86 o 
  14   5  -2        3.40       13.07     11.05 o 
  15   5  -2        1.93       10.43     11.07 o 
  16   5  -2        2.17        4.37     15.99 o 
  17   5  -2        6.50       -4.44     16.55 o 
   0   6  -2        2.08       25.27     15.70 o 
   1   6  -2       78.70       83.92     22.69 o 
   2   6  -2        6.76       11.01     16.40 o 
   3   6  -2        1.60       -0.08     10.16 o 
   4   6  -2       15.86       17.26      9.37 o 
   5   6  -2        8.34        8.28      8.80 o 
   6   6  -2        4.53        5.27      8.22 o 
   7   6  -2        9.38        7.49      9.01 o 
   8   6  -2        5.05        1.39      9.27 o 
   9   6  -2        7.32       -1.35      9.72 o 
  10   6  -2       26.27       18.14     11.09 o 
  11   6  -2        3.10        4.33     10.37 o 
  12   6  -2        0.32       29.27     18.38 o 
  13   6  -2        1.50        6.64     17.62 o 
   2   0  -1     3107.48     3183.68     46.33 o 
   4   0  -1      748.25      752.82     13.54 o 
   6   0  -1     1346.28     1275.39     21.48 o 
   8   0  -1     1164.36     1086.72     21.50 o 
  10   0  -1       68.41       70.92      8.91 o 
  12   0  -1      839.75      860.18     23.08 o 
  14   0  -1      475.45      478.91     18.64 o 
  16   0  -1       33.31       27.64      7.46 o 
  18   0  -1       46.24       68.67     11.46 o 
  20   0  -1       43.09       40.72     16.30 o 
   0   1  -1      516.39      522.74     15.42 o 
   1   1  -1      611.14      619.32      9.85 o 
   2   1  -1      202.07      217.80      6.32 o 
   3   1  -1    22062.23    22015.99    146.01 o 
   4   1  -1     9743.94     9394.08     76.52 o 
   5   1  -1     5717.85     5680.68     44.86 o 
   6   1  -1     2152.56     2117.20     25.29 o 
   7   1  -1      141.33      124.01      6.14 o 
   8   1  -1      926.43      927.64     16.92 o 
   9   1  -1      409.42      421.85     11.68 o 
  10   1  -1     1117.26     1106.74     20.50 o 
  11   1  -1       70.76       81.83      6.90 o 
  12   1  -1       63.45       55.79      6.47 o 
  13   1  -1      400.39      394.02     13.87 o 
  14   1  -1      120.78      129.23      9.52 o 
  15   1  -1       57.19       46.51     10.63 o 
  16   1  -1      171.11      171.70      9.67 o 
  17   1  -1       89.09       93.60     12.55 o 
  18   1  -1       34.25       22.33      9.11 o 
  19   1  -1       71.34       74.07     13.23 o 
  20   1  -1       39.93       41.28     20.38 o 
  21   1  -1       44.35       40.19     12.02 o 
  22   1  -1        0.02        2.93      9.93 o 
  23   1  -1        6.61       21.12     16.99 o 
   1   2  -1      792.48      751.81     13.70 o 
   2   2  -1      570.60      588.83      9.44 o 
   3   2  -1       36.22       42.38      4.21 o 
   4   2  -1     2371.39     2457.64     26.31 o 
   5   2  -1      204.72      195.85      7.98 o 
   6   2  -1       80.44       82.53      5.10 o 
   7   2  -1     3924.86     4006.50     45.59 o 
   8   2  -1     1213.18     1165.47     25.66 o 
   9   2  -1     2215.31     2228.94     26.68 o 
  10   2  -1        6.23        2.73      3.66 o 
  11   2  -1       16.67       12.26      4.25 o 
  12   2  -1      189.60      193.36      9.26 o 
  13   2  -1        5.06        0.78      4.64 o 
  14   2  -1      127.33      129.81     15.78 o 
  15   2  -1      113.96      136.91     14.81 o 
  16   2  -1       30.00       19.20     17.92 o 
  17   2  -1        2.18        1.68      7.54 o 
  18   2  -1        0.39        9.79      8.95 o 
  19   2  -1       10.28        6.43      9.54 o 
  20   2  -1        1.26       -4.30      9.51 o 
  21   2  -1        4.73        4.45     11.05 o 
  22   2  -1        0.32        2.37     10.90 o 
  23   2  -1        7.55       -8.81      8.81 o 
   0   3  -1     1302.86     1299.40     21.85 o 
   1   3  -1      739.05      716.13     12.34 o 
   2   3  -1       20.62       17.76      2.86 o 
   3   3  -1      891.20      930.52     19.04 o 
   4   3  -1      360.39      380.06     12.81 o 
   5   3  -1      263.54      277.56     10.64 o 
   6   3  -1      247.41      249.13      8.33 o 
   7   3  -1      127.97      124.42      7.60 o 
   8   3  -1        2.10        4.68      3.96 o 
   9   3  -1       30.95       27.44      7.64 o 
  10   3  -1      211.73      173.96     14.35 o 
  11   3  -1        9.42       10.41      7.09 o 
  12   3  -1      134.38      130.18     21.12 o 
  13   3  -1      205.84      229.29     18.10 o 
  14   3  -1      150.95      130.56     16.96 o 
  15   3  -1       10.01        3.99     13.58 o 
  16   3  -1        2.18        4.51      8.62 o 
  17   3  -1       23.72       30.11     11.07 o 
  18   3  -1        1.62       -8.90      9.34 o 
  19   3  -1        6.31        4.22     11.10 o 
  20   3  -1        6.02       16.45     12.17 o 
  21   3  -1        3.40      -10.60     10.60 o 
  22   3  -1        3.73       21.02     21.81 o 
   1   4  -1      112.38      111.09      6.82 o 
   2   4  -1      186.08      200.48      7.63 o 
   3   4  -1        5.37        2.53      3.23 o 
   4   4  -1       23.13       17.68      4.14 o 
   5   4  -1      359.28      388.61     11.21 o 
   6   4  -1       10.51        9.55      4.85 o 
   7   4  -1       14.14        9.32      5.07 o 
   8   4  -1      181.86      223.12     13.97 o 
   9   4  -1       54.38       66.55     14.74 o 
  10   4  -1       41.58       17.75      7.94 o 
  11   4  -1       31.82       28.14      9.78 o 
  12   4  -1        7.37       -2.55      6.74 o 
  13   4  -1       40.53       47.07     12.37 o 
  14   4  -1       55.50       50.73     12.68 o 
  15   4  -1        4.37       15.55     10.54 o 
  16   4  -1        7.73        0.46     11.08 o 
  17   4  -1       12.57        3.03     11.48 o 
  18   4  -1       13.16       18.50     12.65 o 
  19   4  -1       12.14       12.37     12.11 o 
  20   4  -1        0.11        3.93     19.39 o 
   0   5  -1       50.14       49.52     17.98 o 
   1   5  -1       70.26       85.72      6.81 o 
   2   5  -1       49.57       46.49      6.77 o 
   3   5  -1       69.83       61.98      7.83 o 
   4   5  -1      109.46      136.72     12.21 o 
   5   5  -1       12.50        3.83      6.81 o 
   6   5  -1        3.31       18.02      7.52 o 
   7   5  -1       21.76       14.89      7.95 o 
   8   5  -1       20.16       13.48      8.93 o 
   9   5  -1        0.22       -8.14      8.14 o 
  10   5  -1       29.04       41.97     11.54 o 
  11   5  -1        6.95       15.51     20.52 o 
  12   5  -1       11.98        4.31     10.54 o 
  13   5  -1        8.89       20.66     12.93 o 
  14   5  -1        6.77       16.58     11.00 o 
  15   5  -1        5.78        1.96      9.75 o 
  16   5  -1        9.22       30.11     12.86 o 
  17   5  -1        3.18        5.60     17.37 o 
   1   6  -1        7.10        5.13     11.39 o 
   2   6  -1       12.15       31.90     10.79 o 
   3   6  -1        5.84       -8.47     17.42 o 
   4   6  -1       47.76       60.69     11.47 o 
   5   6  -1        7.75       -3.62      8.01 o 
   6   6  -1        9.40        7.88      9.91 o 
   7   6  -1       28.04       18.78     10.38 o 
   8   6  -1       10.77        1.19     12.46 o 
   9   6  -1        4.14       -9.00      9.00 o 
  10   6  -1        1.56       -8.90      8.90 o 
  11   6  -1        7.69       -8.40      9.83 o 
  12   6  -1        7.60       13.31     16.59 o 
  13   6  -1        2.36        4.59     16.30 o 
   3   7  -1        2.18       13.78     15.55 o 
   4   7  -1        2.55       17.69     17.88 o 
   2   0   0     8180.76     8132.61    111.25 o 
   4   0   0     4168.67     4107.52     63.98 o 
   6   0   0     4277.11     4088.08     83.27 o 
   8   0   0      568.98      568.41     16.35 o 
  10   0   0       15.07        2.99      3.68 o 
  12   0   0      835.97      807.59     22.94 o 
  14   0   0       21.70       21.36      6.42 o 
  16   0   0      633.29      698.77     27.47 o 
  18   0   0      122.00      133.16     13.80 o 
  20   0   0      211.78      225.62     25.87 o 
   1   1   0     1256.14     1245.94     18.32 o 
   2   1   0        0.87        8.69      1.99 o 
   3   1   0      206.89      206.46      6.77 o 
   4   1   0    31434.35    30970.86    345.55 o 
   5   1   0     1893.39     1781.82     22.02 o 
   6   1   0      950.35      978.13     13.39 o 
   7   1   0      676.80      728.54     11.92 o 
   8   1   0     2109.12     2096.94     23.56 o 
   9   1   0      246.46      238.68      9.15 o 
  10   1   0        0.85        1.66      2.64 o 
  11   1   0      472.39      454.07     11.38 o 
  12   1   0      742.07      763.46     15.43 o 
  13   1   0        3.86        6.45      3.82 o 
  14   1   0       22.15       19.45      5.31 o 
  15   1   0       26.23       38.58      5.76 o 
  16   1   0       70.38       74.35     14.69 o 
  17   1   0       24.73       16.51      6.43 o 
  18   1   0        3.22        0.87      5.86 o 
  19   1   0        2.98        5.71      8.63 o 
  20   1   0        0.20       12.61     10.70 o 
  21   1   0       33.55       54.97     13.30 o 
  22   1   0       17.91       32.45     16.40 o 
  23   1   0        0.49       -5.44     15.01 o 
  24   1   0        7.11       28.17     17.59 o 
   0   2   0     2174.52     2085.96     30.87 o 
   1   2   0      173.13      188.61      5.33 o 
   2   2   0       41.31       41.94      3.98 o 
   3   2   0     4901.72     4814.40     36.14 o 
   4   2   0      282.80      295.86      6.06 o 
   5   2   0       62.28       78.01      5.83 o 
   6   2   0      991.82      962.94     20.58 o 
   7   2   0     1470.55     1471.37     23.25 o 
   8   2   0       84.25       73.47      6.62 o 
   9   2   0     1160.76     1068.04     17.31 o 
  10   2   0       52.75       51.10      5.05 o 
  11   2   0      371.26      345.25     10.54 o 
  12   2   0        0.05       -1.47      4.03 o 
  13   2   0      101.50      115.24      9.29 o 
  14   2   0       13.26       18.50      5.85 o 
  15   2   0       54.21       34.79      9.46 o 
  16   2   0       44.56       41.48     10.42 o 
  17   2   0      211.75      203.09     21.79 o 
  18   2   0        5.30        1.14      8.70 o 
  19   2   0        0.80       -6.87      9.27 o 
  20   2   0        0.30        9.20      9.77 o 
  21   2   0        0.78       -3.14      9.54 o 
  22   2   0        2.81       -7.75     10.73 o 
  23   2   0        9.58        9.67     11.88 o 
   1   3   0      268.62      265.65      7.62 o 
   2   3   0        2.76        3.19      2.25 o 
   3   3   0      984.04      981.65     13.12 o 
   4   3   0      132.62      149.26      6.24 o 
   5   3   0      137.20      136.01      7.31 o 
   6   3   0       29.74       33.48      3.99 o 
   7   3   0       30.62       32.32      4.92 o 
   8   3   0      198.16      219.65     10.41 o 
   9   3   0        5.12        6.80      6.68 o 
  10   3   0      697.31      644.53     32.09 o 
  11   3   0      191.55      180.19     15.77 o 
  12   3   0      234.94      269.09     51.90 o 
  13   3   0       51.77       50.29     11.26 o 
  14   3   0       12.21       11.55      8.68 o 
  15   3   0        0.01        2.07      8.65 o 
  16   3   0        1.95        8.44      9.06 o 
  17   3   0       22.21       16.66      9.89 o 
  18   3   0        2.56       -5.15      9.45 o 
  19   3   0        8.13       32.07     12.29 o 
  20   3   0        2.84        2.57     10.79 o 
  21   3   0        4.66        9.33     12.82 o 
  22   3   0        0.62       -2.45     19.48 o 
   0   4   0      467.54      415.39     17.46 o 
   1   4   0       61.62       75.75      5.39 o 
   2   4   0       77.81       85.54      5.62 o 
   3   4   0        7.13        8.47      3.54 o 
   4   4   0        9.58        5.15      5.18 o 
   5   4   0        3.21        1.49      4.85 o 
   6   4   0      371.55      375.16     20.59 o 
   7   4   0       95.09       85.30     13.42 o 
   8   4   0       60.04       53.32     14.60 o 
   9   4   0       31.02       21.99      8.11 o 
  10   4   0        0.07       -3.44      6.55 o 
  11   4   0       50.17       54.96     11.41 o 
  12   4   0        0.01        1.80      7.89 o 
  13   4   0        5.51       11.55      9.30 o 
  14   4   0        2.35        1.68      9.00 o 
  15   4   0        0.32       -5.64      8.67 o 
  16   4   0       31.74       33.15     12.29 o 
  17   4   0        5.31        2.64     10.64 o 
  18   4   0        2.01        4.06     11.02 o 
  19   4   0        0.83       10.88     22.90 o 
  20   4   0        5.31       22.60     20.24 o 
   1   5   0        4.86        0.65      4.03 o 
   2   5   0       29.05       27.88      6.50 o 
   3   5   0       55.55       58.21      9.53 o 
   4   5   0       33.39       29.84      8.09 o 
   5   5   0       30.14       18.48      7.48 o 
   6   5   0        8.27        8.54      7.30 o 
   7   5   0       66.08       41.15     10.47 o 
   8   5   0       71.32       70.13     12.90 o 
   9   5   0        3.25       -5.72      7.20 o 
  10   5   0        0.61       -6.11      8.48 o 
  11   5   0        1.32       -4.89      7.76 o 
  12   5   0       37.03       48.18     13.17 o 
  13   5   0        8.39       13.03     15.85 o 
  14   5   0       20.29       12.43     11.32 o 
  15   5   0        0.60        0.17      9.67 o 
  16   5   0       10.24       29.03     13.28 o 
  17   5   0        0.00      -15.04     15.04 o 
   0   6   0        0.16       -1.98     11.46 o 
   1   6   0       92.49      110.03     14.93 o 
   2   6   0        7.27       29.80     14.60 o 
   3   6   0        7.57        2.93      8.27 o 
   4   6   0       32.83       45.34     12.13 o 
   5   6   0        0.12       10.43      9.27 o 
   6   6   0        1.14       -5.20      8.65 o 
   7   6   0        0.63       -0.57      9.25 o 
   8   6   0        0.06        4.69     12.67 o 
   9   6   0       10.72       12.21     10.63 o 
  10   6   0       30.39       34.47     13.20 o 
  11   6   0        2.92       11.65     11.06 o 
  12   6   0        0.29        6.12     11.93 o 
  13   6   0        3.74        7.11     16.05 o 
   2   7   0        5.48        9.54     16.11 o 
   3   7   0        3.63        7.46     14.51 o 
   4   7   0        2.36        6.39     14.67 o 
   2   0   1     3037.23     3072.56     48.25 o 
   4   0   1      745.77      762.20     20.65 o 
   6   0   1     1354.79     1292.99     24.99 o 
   8   0   1     1178.85      968.69     76.27 o 
  10   0   1       68.11       57.27     10.87 o 
  12   0   1      849.49      889.19     34.96 o 
  14   0   1      468.69      512.41     28.83 o 
  16   0   1       34.78       30.32      7.86 o 
  18   0   1       45.62       68.73     16.43 o 
  20   0   1       43.08       50.23     17.12 o 
  22   0   1        2.87       14.48     14.32 o 
   0   1   1      538.74      543.50     10.29 o 
   1   1   1      607.11      585.82      8.82 o 
   2   1   1      200.35      209.82      4.56 o 
   3   1   1    21999.41    22048.12    169.04 o 
   4   1   1     9840.12     9447.50     78.62 o 
   5   1   1     5720.74     5640.04     52.44 o 
   6   1   1     2125.84     2105.06     30.64 o 
   7   1   1      151.21      141.78      5.71 o 
   8   1   1      925.02      952.49     14.35 o 
   9   1   1      400.70      401.01      9.66 o 
  10   1   1     1110.18     1133.14     17.70 o 
  11   1   1       72.57       77.08      5.65 o 
  12   1   1       61.45       63.54      7.70 o 
  13   1   1      401.63      425.81     12.02 o 
  14   1   1      119.82      119.39      7.75 o 
  15   1   1       56.39       50.39      7.78 o 
  16   1   1      174.44      174.84     18.43 o 
  17   1   1       87.64      100.41     13.36 o 
  18   1   1       34.51       32.81      7.87 o 
  19   1   1       71.12       74.55     19.08 o 
  20   1   1       39.90       48.94     19.02 o 
  21   1   1       44.25       22.72     15.26 o 
  22   1   1        0.01       -0.50     12.37 o 
  23   1   1        6.38       14.16     16.24 o 
  24   1   1        0.71        9.32     13.82 o 
   1   2   1      794.92      759.60     10.10 o 
   2   2   1      572.68      588.43      8.06 o 
   3   2   1       36.48       44.09      3.04 o 
   4   2   1     2380.71     2484.10     25.14 o 
   5   2   1      193.09      193.36      6.09 o 
   6   2   1       79.55       75.29      5.90 o 
   7   2   1     3912.60     4073.02     45.78 o 
   8   2   1     1223.03     1188.83     21.74 o 
   9   2   1     2212.53     2254.12     26.70 o 
  10   2   1        6.23        9.82      3.53 o 
  11   2   1       13.54        0.06      3.72 o 
  12   2   1      192.13      212.20     11.47 o 
  13   2   1        4.89        7.45      5.42 o 
  14   2   1      126.54      115.63     10.08 o 
  15   2   1      114.43      135.53     12.10 o 
  16   2   1       30.19       26.03      9.72 o 
  17   2   1        2.52        2.52      8.24 o 
  18   2   1        0.46       -5.33      9.88 o 
  19   2   1        9.91       -7.00      8.70 o 
  20   2   1        1.25       -7.08      7.08 o 
  21   2   1        4.86       20.91     11.73 o 
  22   2   1        0.34       -1.87     12.70 o 
  23   2   1        7.56       15.29     13.19 o 
   0   3   1     1289.83     1323.23     26.46 o 
   1   3   1      749.75      699.47     14.64 o 
   2   3   1       21.32       16.74      2.93 o 
   3   3   1      885.53      918.64     13.60 o 
   4   3   1      355.63      371.47      8.60 o 
   5   3   1      264.33      289.40      9.58 o 
   6   3   1      243.67      241.41      9.90 o 
   7   3   1      132.51      136.83      9.28 o 
   8   3   1        2.12        6.39      5.99 o 
   9   3   1       31.18       33.91      6.06 o 
  10   3   1      215.36      208.84     13.41 o 
  11   3   1       10.50       14.14      5.14 o 
  12   3   1      133.21       98.79     13.56 o 
  13   3   1      208.82      231.05     18.35 o 
  14   3   1      150.11      183.42     20.72 o 
  15   3   1       10.10        4.73     11.68 o 
  16   3   1        2.37       -3.11      8.36 o 
  17   3   1       23.86       33.05     11.99 o 
  18   3   1        1.66        2.82      9.61 o 
  19   3   1        6.52      -10.87     10.87 o 
  20   3   1        5.90       -4.24     10.57 o 
  21   3   1        3.50        3.21     13.20 o 
  22   3   1        3.84       -1.61     20.11 o 
   1   4   1      115.24      125.32      6.29 o 
   2   4   1      185.91      195.00      7.36 o 
   3   4   1        5.47        3.87      4.14 o 
   4   4   1       21.72       21.53      4.83 o 
   5   4   1      359.71      339.18     17.70 o 
   6   4   1       11.01       10.69      6.79 o 
   7   4   1       13.94        8.53      7.38 o 
   8   4   1      181.93      164.11     29.36 o 
   9   4   1       54.49       63.25     10.87 o 
  10   4   1       41.83       38.40      9.75 o 
  11   4   1       31.58       33.01     10.24 o 
  12   4   1        8.45       11.13     10.31 o 
  13   4   1       40.29       32.86     15.07 o 
  14   4   1       56.95       62.17     15.47 o 
  15   4   1        4.75        3.57      9.70 o 
  16   4   1        7.98       -3.07      8.88 o 
  17   4   1       12.56       10.97     12.42 o 
  18   4   1       13.24        2.89     13.88 o 
  19   4   1       12.14        7.68     17.03 o 
  20   4   1        0.13       -1.73     18.85 o 
   0   5   1       48.68       42.63     33.74 o 
   1   5   1       70.44       91.25     20.74 o 
   2   5   1       50.16       32.93     14.06 o 
   3   5   1       69.55       83.66     33.36 o 
   4   5   1      109.99      120.20     13.87 o 
   5   5   1       12.53        4.13      7.29 o 
   6   5   1        4.11       -3.53      6.89 o 
   7   5   1       22.03       19.54     15.72 o 
   8   5   1       20.48       20.40      9.68 o 
   9   5   1        0.26       -7.30      7.30 o 
  10   5   1       30.23       32.34     14.85 o 
  11   5   1        6.97        9.84      8.74 o 
  12   5   1       11.75       -0.16      9.12 o 
  13   5   1        9.05       15.08     14.60 o 
  14   5   1        6.64        6.49     10.29 o 
  15   5   1        5.77        5.61     11.55 o 
  16   5   1        8.99        1.71     15.55 o 
  17   5   1        3.20       -5.35     14.92 o 
   1   6   1        7.30        1.08      8.23 o 
   2   6   1       12.23       18.60     14.19 o 
   3   6   1        6.01       16.77     13.38 o 
   4   6   1       47.52       26.84     14.38 o 
   5   6   1        8.32        6.01      9.14 o 
   6   6   1        9.27        7.89      8.96 o 
   7   6   1       27.88       23.99     10.86 o 
   8   6   1       10.75        2.78      9.90 o 
   9   6   1        4.09        1.98     10.26 o 
  10   6   1        1.56        8.88     16.62 o 
  11   6   1        7.66        6.17     10.88 o 
  12   6   1        7.65       15.61     11.36 o 
  13   6   1        2.36       -2.83     16.27 o 
   1   7   1        4.50       18.79     17.15 o 
   2   7   1        2.09        1.86     15.92 o 
   3   7   1        2.14       12.43     16.46 o 
   4   7   1        2.55       14.70     16.14 o 
   2   0   2     3919.98     3509.85     56.43 o 
   6   0   2     1674.23     1562.05     24.91 o 
   8   0   2      649.56      699.74     16.67 o 
  10   0   2     1589.04     1567.47     29.22 o 
  12   0   2      325.66      344.02     17.81 o 
  14   0   2       39.71       44.43      9.74 o 
  16   0   2      364.23      368.40     24.37 o 
  18   0   2       84.14       59.51     16.24 o 
  20   0   2       67.99      112.98     21.40 o 
  22   0   2       13.78       -4.88     13.00 o 
  24   0   2        8.83      -13.88     15.80 o 
   1   1   2      368.95      377.60      6.90 o 
   2   1   2      497.42      484.52      6.65 o 
   3   1   2      705.91      704.97     12.39 o 
   4   1   2     5257.72     5132.44     58.33 o 
   5   1   2      883.22      877.82     16.51 o 
   6   1   2     2113.47     2024.36     26.25 o 
   7   1   2      108.18      108.21      6.92 o 
   8   1   2      239.40      262.97      7.29 o 
   9   1   2      112.47      109.94      5.56 o 
  10   1   2      268.16      259.20     10.68 o 
  11   1   2      170.93      174.93      7.95 o 
  12   1   2      122.04      128.17     10.26 o 
  13   1   2        5.13        9.46      4.88 o 
  14   1   2       72.72       82.96      8.52 o 
  15   1   2       23.62       20.81      6.18 o 
  16   1   2       11.46        9.89      5.97 o 
  17   1   2       32.09       46.50      8.06 o 
  18   1   2       36.56       43.00      9.26 o 
  19   1   2       24.66       29.90     10.10 o 
  20   1   2        8.84       17.50      9.46 o 
  21   1   2       12.14       32.23     16.81 o 
  22   1   2       10.22       -3.21     13.25 o 
  23   1   2        0.18       34.78     18.63 o 
  24   1   2        8.71       -2.23     15.39 o 
   0   2   2      243.51      239.91      9.33 o 
   1   2   2      990.43      941.88     13.90 o 
   2   2   2      458.89      446.84      9.73 o 
   3   2   2      296.88      276.13      8.00 o 
   4   2   2      147.49      146.71      5.34 o 
   5   2   2      111.11      109.69      5.86 o 
   6   2   2      360.07      364.21     11.28 o 
   7   2   2     2413.71     2378.47     37.67 o 
   8   2   2      839.30      854.85     14.44 o 
   9   2   2      159.70      139.39     12.75 o 
  10   2   2      315.44      318.67     13.03 o 
  11   2   2      153.89      184.70     14.81 o 
  12   2   2       59.82       59.84     15.07 o 
  13   2   2      439.22      471.09     25.33 o 
  14   2   2       55.17       51.69      7.78 o 
  15   2   2       48.50       48.59      8.35 o 
  16   2   2       14.64       17.36      7.05 o 
  17   2   2       65.05       91.18     10.79 o 
  18   2   2       27.54       29.99     14.65 o 
  19   2   2       14.36        2.58      8.76 o 
  20   2   2       11.58       -3.45      9.40 o 
  21   2   2        4.16       -3.06     16.43 o 
  22   2   2        0.02        6.61     13.44 o 
   1   3   2      661.80      622.81     10.98 o 
   2   3   2      474.43      485.87     12.04 o 
   3   3   2       98.98      101.35      5.34 o 
   4   3   2      181.31      187.33      6.61 o 
   5   3   2      447.70      432.85     12.07 o 
   6   3   2       30.35       44.36      4.90 o 
   7   3   2      106.36      107.28      8.30 o 
   8   3   2       25.10       22.50      5.46 o 
   9   3   2      312.92      332.30     13.41 o 
  10   3   2       32.61       33.86     11.05 o 
  11   3   2      542.95      557.94     18.84 o 
  12   3   2      299.57      276.14     13.91 o 
  13   3   2      138.40      149.19     11.61 o 
  14   3   2       55.76       91.08     16.07 o 
  15   3   2       62.10       65.46     13.42 o 
  16   3   2        8.72        4.10      8.87 o 
  17   3   2       25.60       15.26     10.02 o 
  18   3   2        4.64       22.61     11.31 o 
  19   3   2       12.57        4.98     10.34 o 
  20   3   2       13.56       -2.57     10.26 o 
  21   3   2        9.04       10.14     11.02 o 
  22   3   2        3.24        3.62     20.33 o 
   0   4   2     1086.09     1096.74     22.00 o 
   1   4   2       35.49       34.58      4.01 o 
   2   4   2       74.06       78.71      6.67 o 
   3   4   2      168.99      177.68     13.21 o 
   4   4   2      198.28      200.53     14.37 o 
   5   4   2       87.02       93.45     11.75 o 
   6   4   2       33.51       25.76      7.97 o 
   7   4   2       99.89      115.44     13.09 o 
   8   4   2       20.75       22.57      8.31 o 
   9   4   2       38.70       38.45      9.32 o 
  10   4   2       57.54       72.44     12.34 o 
  11   4   2       58.01       53.61     11.64 o 
  12   4   2       69.57       75.22     13.21 o 
  13   4   2       26.75       25.40     10.38 o 
  14   4   2        8.27       10.17     10.04 o 
  15   4   2       10.85       14.91     10.05 o 
  16   4   2      116.73      110.77     17.27 o 
  17   4   2       22.42       22.17     11.81 o 
  18   4   2       13.13       11.43     12.04 o 
  19   4   2        1.99       -2.04     11.01 o 
  20   4   2       13.42       16.46     19.01 o 
   1   5   2       24.85       27.18     15.04 o 
   2   5   2      142.02      152.96     14.07 o 
   3   5   2       15.95        7.39      7.41 o 
   4   5   2       80.31       98.62     14.10 o 
   5   5   2       77.64       61.98     10.84 o 
   6   5   2       61.50       54.89     10.98 o 
   7   5   2       37.19       27.70     22.23 o 
   8   5   2      105.08      106.03     15.36 o 
   9   5   2        6.88        8.88      8.99 o 
  10   5   2        4.20        4.84      8.60 o 
  11   5   2        7.23       -4.03     20.13 o 
  12   5   2       27.69       42.85     12.43 o 
  13   5   2        6.01       23.48     20.82 o 
  14   5   2        3.40       -4.98     10.22 o 
  15   5   2        1.89        3.26      9.92 o 
  16   5   2        2.09       -3.36     10.31 o 
  17   5   2        6.56       -2.36     16.02 o 
   0   6   2        2.22       14.51     12.65 o 
   1   6   2       78.08       90.39     21.37 o 
   2   6   2        6.67        9.16     12.81 o 
   3   6   2        1.55       12.81     12.75 o 
   4   6   2       15.19        9.54     12.02 o 
   5   6   2        8.43       15.77     12.71 o 
   6   6   2        4.88        5.50      9.63 o 
   7   6   2        9.58       36.03     11.62 o 
   8   6   2        5.11       -1.55      9.64 o 
   9   6   2        7.48        2.88     14.73 o 
  10   6   2       26.16       29.56     13.43 o 
  11   6   2        3.13        1.95     10.89 o 
  12   6   2        0.34       -3.41     10.78 o 
  13   6   2        1.41        2.14     15.55 o 
   1   7   2        0.11       11.39     16.08 o 
   2   7   2        2.19       14.26     17.31 o 
   3   7   2        3.47        5.89     17.03 o 
   2   0   3    11258.15    11269.69    156.57 o 
   4   0   3      660.86      627.16     21.34 o 
   6   0   3       28.79       30.23      4.11 o 
   8   0   3      560.31      591.75     15.19 o 
  10   0   3       80.44       94.45      7.65 o 
  12   0   3      106.65      106.71      9.23 o 
  14   0   3      250.81      226.79     15.29 o 
  16   0   3       82.67      115.50     19.10 o 
  18   0   3        7.10        4.50     10.57 o 
  20   0   3        7.09      -11.46     11.46 o 
  22   0   3       76.37       59.64     20.68 o 
  24   0   3       12.18       12.53     17.18 o 
   0   1   3     4155.57     3992.77     59.48 o 
   1   1   3      412.52      408.30      8.36 o 
   2   1   3     2231.13     2166.97     30.35 o 
   3   1   3     2922.85     2813.48     36.42 o 
   4   1   3     2237.20     2182.78     26.67 o 
   5   1   3      936.84      978.83     18.90 o 
   6   1   3     1671.37     1706.35     24.01 o 
   7   1   3      292.30      305.46     10.05 o 
   8   1   3      454.80      440.83     12.50 o 
   9   1   3      298.17      305.19      8.98 o 
  10   1   3      524.98      519.04     15.45 o 
  11   1   3      120.96      120.15      8.39 o 
  12   1   3       14.56       12.16      5.01 o 
  13   1   3       84.43       86.67      8.40 o 
  14   1   3       32.02       34.80      6.83 o 
  15   1   3      103.60      117.06     10.21 o 
  16   1   3      116.23      143.90     11.43 o 
  17   1   3       22.23       24.03      7.04 o 
  18   1   3       83.76       83.76     17.14 o 
  19   1   3       13.59       16.54      9.37 o 
  20   1   3       35.55       43.55     11.56 o 
  21   1   3       22.40       35.71     21.31 o 
  22   1   3        0.33       15.99     15.86 o 
  23   1   3        0.03       25.18     17.15 o 
   1   2   3      611.04      596.00     11.34 o 
   2   2   3     1046.61     1031.12     29.14 o 
   3   2   3       38.89       40.72      3.11 o 
   4   2   3      686.73      672.52     10.28 o 
   5   2   3      499.15      523.85      9.64 o 
   6   2   3      219.66      232.04      6.18 o 
   7   2   3     1199.63     1169.32     22.23 o 
   8   2   3     1081.57     1021.56     21.17 o 
   9   2   3      588.95      599.42     16.47 o 
  10   2   3       61.64       84.34      8.03 o 
  11   2   3        4.57        5.24      4.91 o 
  12   2   3      273.44      271.24     14.38 o 
  13   2   3       67.05       61.64      8.25 o 
  14   2   3       39.12       25.44      6.85 o 
  15   2   3       15.66       13.67      6.11 o 
  16   2   3       39.41       28.10      7.39 o 
  17   2   3        7.75        5.08      6.38 o 
  18   2   3        2.17       15.95      7.79 o 
  19   2   3        5.17        5.45      9.56 o 
  20   2   3        5.13       11.54     10.02 o 
  21   2   3        7.77       13.47     15.20 o 
  22   2   3        2.33       10.61     14.22 o 
   0   3   3       37.68       35.82      6.40 o 
   1   3   3       97.26      103.69      5.76 o 
   2   3   3      164.39      189.53     10.79 o 
   3   3   3     1113.09     1078.01     18.86 o 
   4   3   3      152.17      137.23      7.01 o 
   5   3   3        5.68        7.39      5.49 o 
   6   3   3       20.39       29.15      8.30 o 
   7   3   3       34.14       32.77      6.16 o 
   8   3   3      108.52      126.26      9.44 o 
   9   3   3      464.13      447.14     28.16 o 
  10   3   3      134.56      144.62     24.42 o 
  11   3   3       56.83       63.12      8.22 o 
  12   3   3       51.53       52.47     11.24 o 
  13   3   3      287.59      285.19     14.84 o 
  14   3   3       22.46       28.46      7.27 o 
  15   3   3       12.89        2.83     11.38 o 
  16   3   3       33.17       43.29     11.65 o 
  17   3   3       42.11       56.25     13.34 o 
  18   3   3        0.76       -0.29      9.07 o 
  19   3   3       10.48        7.58     10.57 o 
  20   3   3        0.66       -6.26      8.60 o 
  21   3   3        2.82        2.11     19.70 o 
  22   3   3        1.45       -1.83     18.63 o 
   1   4   3      142.92      132.84      7.69 o 
   2   4   3      138.49       93.42     17.62 o 
   3   4   3       51.60       50.79      8.72 o 
   4   4   3       63.27       78.42      9.88 o 
   5   4   3      179.75      217.92     67.62 o 
   6   4   3       11.48        5.49      6.79 o 
   7   4   3       67.23       57.40     10.33 o 
   8   4   3      328.54      305.89     19.21 o 
   9   4   3       23.14       22.67      8.56 o 
  10   4   3        0.06       -1.34      9.54 o 
  11   4   3       19.28       13.71      8.95 o 
  12   4   3       28.83       23.02     10.50 o 
  13   4   3        8.63       -5.14      8.50 o 
  14   4   3       75.26       90.20     16.13 o 
  15   4   3       10.82        6.32      9.99 o 
  16   4   3       12.70       -1.34      8.82 o 
  17   4   3       25.41       45.49     13.14 o 
  18   4   3        6.49       11.77     16.90 o 
  19   4   3        9.35       11.99     18.73 o 
  20   4   3        4.15       16.99     16.93 o 
   0   5   3      128.80      177.50     23.38 o 
   1   5   3       80.53       96.02     18.66 o 
   2   5   3       11.17       22.34     11.24 o 
   3   5   3      102.54       76.84     27.96 o 
   4   5   3       82.74       64.99     11.25 o 
   5   5   3       34.54       48.14     26.09 o 
   6   5   3       32.91       57.25     11.08 o 
   7   5   3        8.54       16.46      9.03 o 
   8   5   3       12.58        6.97      8.35 o 
   9   5   3       15.06       14.27      9.23 o 
  10   5   3       18.07       27.29     10.36 o 
  11   5   3       14.83       17.18      9.78 o 
  12   5   3        9.88       10.45     10.12 o 
  13   5   3        6.23       -0.23     10.08 o 
  14   5   3       13.27        7.22     11.46 o 
  15   5   3        7.08        7.03     11.03 o 
  16   5   3        6.30        2.19     11.71 o 
  17   5   3        4.78      -13.85     13.85 o 
   1   6   3       30.86       39.40     15.86 o 
   2   6   3        3.26        8.81     12.93 o 
   3   6   3        0.75        4.19     12.12 o 
   4   6   3       22.40       36.54     15.77 o 
   5   6   3       36.64       61.65     18.85 o 
   6   6   3        1.83       16.02     13.56 o 
   7   6   3       13.12       33.14     16.71 o 
   8   6   3        9.61       19.57     14.81 o 
   9   6   3       18.70       23.36     19.17 o 
  10   6   3        4.05       13.16     11.22 o 
  11   6   3        7.94       29.05     13.45 o 
  12   6   3       11.86        0.66     11.12 o 
   2   7   3        5.65       23.89     18.79 o 
   0   0   4    14332.01    14804.78    202.17 o 
   2   0   4     1109.56     1067.72     27.73 o 
   4   0   4     2181.53     2085.12     46.11 o 
   6   0   4      448.51      444.30     12.11 o 
   8   0   4      176.68      173.85      8.68 o 
  10   0   4     1394.97     1462.23     55.23 o 
  12   0   4       67.33       63.27     18.77 o 
  14   0   4       93.69      114.90     18.03 o 
  16   0   4      147.74      162.14     22.53 o 
  18   0   4       35.17       21.18     13.28 o 
  20   0   4       19.57        7.68     13.00 o 
  22   0   4       59.19       31.44     19.35 o 
  24   0   4       31.47       59.61     20.83 o 
   1   1   4      399.70      385.57      7.98 o 
   2   1   4      405.56      431.86      8.16 o 
   3   1   4     1279.89     1248.59     18.94 o 
   4   1   4     2305.66     2218.69     27.90 o 
   5   1   4       91.95       87.27      9.28 o 
   6   1   4      271.98      256.49     12.77 o 
   7   1   4       76.00       87.44      6.37 o 
   8   1   4      182.33      169.99      8.59 o 
   9   1   4      214.75      203.36     15.36 o 
  10   1   4       63.82       68.39      6.73 o 
  11   1   4      111.58       99.32     22.61 o 
  12   1   4      126.33      130.34     12.39 o 
  13   1   4       37.73       40.38      8.63 o 
  14   1   4       88.31      118.78     16.98 o 
  15   1   4       19.10        9.73      5.14 o 
  16   1   4        3.57        5.76      5.43 o 
  17   1   4       99.56      119.66     14.84 o 
  18   1   4       42.49       52.11     11.76 o 
  19   1   4       40.35       35.90     11.06 o 
  20   1   4       37.91       38.79     12.24 o 
  21   1   4        2.63        0.97      9.78 o 
  22   1   4        6.96        8.21     11.04 o 
  23   1   4        2.39       30.01     11.89 o 
   0   2   4      777.56      758.67     21.34 o 
   1   2   4      626.76      611.76     11.71 o 
   2   2   4      181.49      194.72     10.41 o 
   3   2   4      699.32      670.25     10.44 o 
   4   2   4      143.44      129.70      9.44 o 
   5   2   4      234.48      212.46      9.26 o 
   6   2   4      566.16      510.41     14.19 o 
   7   2   4     1823.20     1771.70     33.10 o 
   8   2   4       43.98       54.11      6.83 o 
   9   2   4       91.70       83.15     15.89 o 
  10   2   4       19.85       17.62      5.20 o 
  11   2   4        1.42        6.45      6.34 o 
  12   2   4      147.24      177.36     11.41 o 
  13   2   4      424.90      449.65     16.68 o 
  14   2   4        6.68        7.73      9.11 o 
  15   2   4       61.31       64.42      8.99 o 
  16   2   4       29.79       34.83      8.38 o 
  17   2   4       43.00       38.38      8.36 o 
  18   2   4       34.48       31.39      8.98 o 
  19   2   4       13.35       15.43      8.26 o 
  20   2   4       11.67       20.36     16.11 o 
  21   2   4        2.29       30.05     18.79 o 
  22   2   4        0.69       15.96     14.73 o 
   1   3   4       63.52       63.72      5.38 o 
   2   3   4      220.42      231.91     15.91 o 
   3   3   4       67.39       70.77      6.12 o 
   4   3   4      296.30      298.29     14.58 o 
   5   3   4      599.22      568.34     16.42 o 
   6   3   4       15.99       14.39      4.72 o 
   7   3   4      303.96      290.33     12.61 o 
   8   3   4       28.52       16.75     12.91 o 
   9   3   4      218.38      201.25     11.89 o 
  10   3   4       48.68       48.12      7.85 o 
  11   3   4      336.62      360.81     15.70 o 
  12   3   4       21.52       17.75      7.52 o 
  13   3   4      103.90      111.21     10.79 o 
  14   3   4       35.18       33.10      7.91 o 
  15   3   4       16.48        9.07      7.18 o 
  16   3   4        1.24       -0.45      8.06 o 
  17   3   4       15.66       19.97     17.89 o 
  18   3   4        9.05       -1.23      8.45 o 
  19   3   4        5.67       15.41     17.89 o 
  20   3   4        0.63       -4.36     10.56 o 
  21   3   4        8.99       11.42     18.25 o 
   0   4   4      858.00      895.83     40.88 o 
   1   4   4        4.48        0.35      6.11 o 
   2   4   4       73.67       72.97      9.42 o 
   3   4   4      223.95      249.06     23.76 o 
   4   4   4      212.10      201.25     14.16 o 
   5   4   4      129.12      136.65     21.18 o 
   6   4   4      157.17      157.63     13.95 o 
   7   4   4        7.78       12.73      7.53 o 
   8   4   4        3.95       13.46     11.99 o 
   9   4   4       10.24       23.16      9.04 o 
  10   4   4       12.20       14.78     10.12 o 
  11   4   4        0.57       -1.31      5.71 o 
  12   4   4       28.40       44.23     11.14 o 
  13   4   4       18.84       20.55      9.89 o 
  14   4   4        3.71       -3.76      8.03 o 
  15   4   4       18.59       -2.45     17.80 o 
  16   4   4       44.87       34.09     11.50 o 
  17   4   4       39.88       17.21     11.22 o 
  18   4   4        4.07        5.50     10.33 o 
  19   4   4        8.13       -9.13     14.57 o 
   1   5   4        6.94        9.63     11.55 o 
   2   5   4      150.11      155.88     22.88 o 
   3   5   4        3.64        6.51     11.01 o 
   4   5   4       50.24       48.97     14.45 o 
   5   5   4        7.25        0.30      7.19 o 
   6   5   4       69.78       84.87     13.11 o 
   7   5   4       15.98       21.86     24.33 o 
   8   5   4       28.37       36.91     10.53 o 
   9   5   4        9.03       19.86      9.69 o 
  10   5   4        1.35        6.08      8.61 o 
  11   5   4        3.75       -7.59      8.39 o 
  12   5   4       12.62        6.37      9.21 o 
  13   5   4        6.58        2.46      9.61 o 
  14   5   4       10.06       11.44     10.30 o 
  15   5   4        0.28       -5.20      9.34 o 
  16   5   4        1.25       -7.71     12.65 o 
   1   6   4        3.55        0.13     10.39 o 
   2   6   4        1.12       -7.93     11.99 o 
   3   6   4        3.08       17.75     14.32 o 
   4   6   4        9.10       14.57     14.41 o 
   5   6   4       28.07       63.89     19.20 o 
   6   6   4       25.63       24.70     15.29 o 
   7   6   4       16.94       42.05     18.06 o 
   8   6   4        0.42       13.34     14.38 o 
   9   6   4        8.50        6.14     13.15 o 
  10   6   4       17.87       21.93     11.91 o 
  11   6   4        8.90       27.83     13.08 o 
  12   6   4        0.29       -1.70     13.99 o 
   2   0   5     2527.22     2428.85     50.32 o 
   4   0   5      446.09      481.79     20.83 o 
   6   0   5     1503.45     1500.26     25.25 o 
   8   0   5      219.80      218.26     19.37 o 
  10   0   5      173.06      173.30     19.97 o 
  12   0   5      114.77      108.04     16.90 o 
  14   0   5      555.44      568.21     33.93 o 
  16   0   5       29.08       34.11     13.53 o 
  18   0   5       72.40       70.75     17.88 o 
  20   0   5       82.60       78.21     21.31 o 
  22   0   5       66.21       53.75     20.96 o 
   0   1   5     1612.99     1744.79     27.12 o 
   1   1   5     2092.88     2214.33     25.14 o 
   2   1   5      955.46      930.13     24.88 o 
   3   1   5     1098.61     1074.94     18.26 o 
   4   1   5     1040.95     1028.46     18.18 o 
   5   1   5      271.05      273.78     10.28 o 
   6   1   5       17.46       28.92      4.57 o 
   7   1   5     1368.17     1322.50     22.96 o 
   8   1   5      366.03      349.83     15.26 o 
   9   1   5      137.61      176.97     19.35 o 
  10   1   5     1343.02     1327.91     32.87 o 
  11   1   5      175.05      161.42     11.33 o 
  12   1   5       14.55       19.44      5.15 o 
  13   1   5      229.77      246.42     12.71 o 
  14   1   5       63.06       74.16      8.69 o 
  15   1   5        1.51       -1.36      6.81 o 
  16   1   5      124.21      150.04     46.55 o 
  17   1   5        2.98       12.31      8.76 o 
  18   1   5       43.94       40.69     11.10 o 
  19   1   5       79.69       77.38     14.27 o 
  20   1   5        8.60        3.22      9.01 o 
  21   1   5       11.53        2.22     10.16 o 
  22   1   5        0.65        8.10     14.74 o 
  23   1   5        3.57       -1.36     13.14 o 
   1   2   5      234.80      249.40     16.98 o 
   2   2   5      139.62      151.04      5.44 o 
   3   2   5       77.90       78.73      7.78 o 
   4   2   5      526.39      578.63     14.82 o 
   5   2   5      152.90      149.15      8.57 o 
   6   2   5      658.34      634.18     16.40 o 
   7   2   5      789.68      764.27     28.37 o 
   8   2   5       32.75       36.23      7.00 o 
   9   2   5      139.39      143.50      9.61 o 
  10   2   5       31.57       26.66      6.01 o 
  11   2   5      136.79      135.17     10.11 o 
  12   2   5       57.92       50.65      7.59 o 
  13   2   5       76.73       71.87      8.74 o 
  14   2   5      144.30      149.07     11.85 o 
  15   2   5      232.52      202.47     16.40 o 
  16   2   5        4.65       12.56      6.76 o 
  17   2   5        3.80        3.61     13.56 o 
  18   2   5        0.68        2.71      6.59 o 
  19   2   5        4.15        6.30      8.50 o 
  20   2   5        0.34       -0.34      8.78 o 
  21   2   5        4.29       11.52     13.63 o 
   0   3   5      236.69      224.96     13.82 o 
   1   3   5      252.23      254.32      9.18 o 
   2   3   5      236.43      237.68     14.82 o 
   3   3   5      232.33      249.02     13.06 o 
   4   3   5      334.42      331.81     20.65 o 
   5   3   5       46.88       47.22      6.72 o 
   6   3   5      103.41       87.11     16.95 o 
   7   3   5       58.48       61.77      7.76 o 
   8   3   5       90.48       82.79      8.69 o 
   9   3   5        7.96        3.25      5.17 o 
  10   3   5      899.56      867.79     23.20 o 
  11   3   5      120.93      113.95     10.43 o 
  12   3   5       65.23       55.62      8.49 o 
  13   3   5       16.98       20.73      6.72 o 
  14   3   5       10.45        0.72      5.82 o 
  15   3   5        6.72       -4.22      5.21 o 
  16   3   5       46.59       42.52      8.89 o 
  17   3   5       14.36       21.56      8.03 o 
  18   3   5        0.06       -4.75      8.52 o 
  19   3   5       14.78        2.67     13.01 o 
  20   3   5        0.04       -3.29      9.52 o 
   1   4   5       44.08       45.88     13.97 o 
   2   4   5      156.90      163.12     16.14 o 
   3   4   5      256.19      246.55     15.21 o 
   4   4   5      140.75      125.48     19.58 o 
   5   4   5       31.56       28.94     12.78 o 
   6   4   5      103.02      101.66     15.88 o 
   7   4   5       16.34       17.45      8.38 o 
   8   4   5       62.06       60.90     17.26 o 
   9   4   5        0.10        1.99      7.21 o 
  10   4   5       13.54        1.74      5.88 o 
  11   4   5        8.54        0.12      5.87 o 
  12   4   5       10.80        4.32      6.54 o 
  13   4   5        7.92       26.69      7.64 o 
  14   4   5       75.62       88.44     15.50 o 
  15   4   5       13.71        9.11      9.58 o 
  16   4   5       10.96        1.14      8.80 o 
  17   4   5       11.83        5.65      9.83 o 
  18   4   5        4.80        4.52      9.12 o 
  19   4   5        4.05      -15.74     15.74 o 
   1   5   5      178.86      223.51     27.35 o 
   2   5   5       39.66       27.29     13.82 o 
   3   5   5        1.14        3.78      8.87 o 
   4   5   5        3.16       -0.16     10.04 o 
   5   5   5       23.29       12.84     11.58 o 
   6   5   5       26.93       38.33     10.23 o 
   7   5   5       18.10       19.55      8.90 o 
   8   5   5        0.97        4.13      8.38 o 
   9   5   5        4.05        4.99      9.07 o 
  10   5   5       45.27       44.07     12.49 o 
  11   5   5        9.15       12.25      9.48 o 
  12   5   5        0.84       -6.67      8.50 o 
  13   5   5        3.94        8.55     10.28 o 
  14   5   5       10.51        1.51     10.64 o 
  15   5   5        4.80       -0.68     10.18 o 
  16   5   5        6.12        9.60     18.32 o 
   3   6   5       17.26       12.21     12.75 o 
   4   6   5       20.55       14.35     15.48 o 
   5   6   5       22.96       19.80     14.82 o 
   6   6   5        9.92        9.91     14.32 o 
   7   6   5        5.32       15.23     15.29 o 
   8   6   5        5.14        6.33     13.22 o 
   9   6   5       14.64        2.93     12.81 o 
  10   6   5        0.28        1.54     13.82 o 
  11   6   5        1.30       16.74     16.93 o 
   0   0   6     2190.67     2195.96     46.55 o 
   2   0   6     2722.60     2573.59     37.18 o 
   4   0   6     4662.57     4577.10     87.18 o 
   6   0   6     3483.38     3386.26     73.77 o 
   8   0   6      530.16      575.79     16.15 o 
  10   0   6     1070.43     1092.53     24.35 o 
  12   0   6      113.01      168.31     20.49 o 
  14   0   6      240.62      225.62     24.61 o 
  16   0   6      222.97      262.19     28.42 o 
  18   0   6       13.33       16.96     12.31 o 
  20   0   6       42.02       28.54     15.86 o 
  22   0   6       33.53       29.61     18.44 o 
   1   1   6      499.76      514.04     11.17 o 
   2   1   6     1296.14     1267.79     22.02 o 
   3   1   6      569.43      614.12     11.84 o 
   4   1   6      125.56      161.24      8.14 o 
   5   1   6      690.43      691.56     15.74 o 
   6   1   6      339.42      345.22     19.09 o 
   7   1   6      177.42      175.08     28.62 o 
   8   1   6       88.99       89.51     16.13 o 
   9   1   6      172.01      172.52      9.83 o 
  10   1   6      198.55      218.71     11.13 o 
  11   1   6      155.99      164.74     17.85 o 
  12   1   6      304.67      352.34     14.31 o 
  13   1   6       11.22       15.92      8.81 o 
  14   1   6       62.93       61.32     11.27 o 
  15   1   6       36.07       33.50      9.92 o 
  16   1   6       70.40       56.85     11.37 o 
  17   1   6      168.00      185.44     18.24 o 
  18   1   6       80.72       83.83     14.26 o 
  19   1   6       23.27       15.41     10.54 o 
  20   1   6        5.79        1.68      9.39 o 
  21   1   6        4.48      -14.15     14.15 o 
  22   1   6        0.52       -5.62     17.42 o 
  23   1   6        2.38        4.72     16.02 o 
   0   2   6     1528.60     1592.82     35.69 o 
   1   2   6      752.55      796.31     16.37 o 
   2   2   6       14.13       16.63      3.12 o 
   3   2   6      316.95      319.16     13.51 o 
   4   2   6      142.57      179.53     11.46 o 
   5   2   6      214.98      230.79     10.53 o 
   6   2   6      170.41      156.61      9.33 o 
   7   2   6     1127.21     1056.27     25.40 o 
   8   2   6       93.99       81.63      7.91 o 
   9   2   6      140.33      162.14     16.74 o 
  10   2   6       68.92       64.48      8.13 o 
  11   2   6      222.58      228.06     12.70 o 
  12   2   6      106.82      106.92     10.65 o 
  13   2   6      721.55      673.18     21.15 o 
  14   2   6       32.26       28.82      7.26 o 
  15   2   6       33.69       18.83      7.08 o 
  16   2   6        4.29       -1.37      7.53 o 
  17   2   6       16.74        8.40      7.88 o 
  18   2   6       10.32       16.10      9.39 o 
  19   2   6        8.46        4.40      9.20 o 
  20   2   6        0.50        8.03      9.86 o 
  21   2   6        1.86        0.99     15.04 o 
   1   3   6      117.06      118.43     11.90 o 
   2   3   6      147.50      173.47     11.75 o 
   3   3   6       66.27       70.72      9.03 o 
   4   3   6      365.45      367.71     25.46 o 
   5   3   6       80.89       79.41      8.04 o 
   6   3   6       50.49       48.99      7.02 o 
   7   3   6      156.80      153.85     10.98 o 
   8   3   6      459.40      463.37     16.85 o 
   9   3   6      231.05      194.75     12.38 o 
  10   3   6      145.38      153.51     11.73 o 
  11   3   6       70.69       72.10      9.09 o 
  12   3   6       15.68       16.73      6.19 o 
  13   3   6        4.56        5.09      5.48 o 
  14   3   6        7.42        4.18      5.97 o 
  15   3   6       13.01       28.64      7.92 o 
  16   3   6       11.23        7.71      6.71 o 
  17   3   6       33.09       16.96      8.56 o 
  18   3   6        9.79       13.84      8.08 o 
  19   3   6       10.66       10.37     10.53 o 
   2   4   6       19.41       45.60     14.35 o 
   3   4   6       80.46       95.46     11.33 o 
   4   4   6      184.86      183.25     14.28 o 
   5   4   6       29.08       12.81      7.39 o 
   6   4   6      237.50      219.12     16.07 o 
   7   4   6       37.35       19.47     16.92 o 
   8   4   6        4.33        4.18     10.78 o 
   9   4   6       19.84       25.89      7.26 o 
  10   4   6       22.16       19.82      7.19 o 
  11   4   6        3.00        1.27      5.99 o 
  12   4   6       27.96       24.89      8.28 o 
  13   4   6       24.06       21.33      8.06 o 
  14   4   6       16.16        7.80      7.00 o 
  15   4   6       17.09       11.42      8.83 o 
  16   4   6       22.44       13.98     17.34 o 
  17   4   6        7.43        5.16      8.62 o 
  18   4   6        6.59      -13.63     13.63 o 
   3   5   6       41.76       29.96     14.04 o 
   4   5   6       99.95      118.24     22.34 o 
   5   5   6       27.31       23.51     13.19 o 
   6   5   6        5.29        4.47      9.85 o 
   7   5   6        6.50        4.41     13.06 o 
   8   5   6       60.30       60.30     12.43 o 
   9   5   6       26.86       18.12      9.71 o 
  10   5   6        4.03       13.49     12.92 o 
  11   5   6        6.53        9.95      9.46 o 
  12   5   6       18.18       34.02     12.23 o 
  13   5   6        1.18       -8.31      8.58 o 
  14   5   6        1.30       -5.20     14.41 o 
  15   5   6        1.10       -8.08      9.96 o 
   4   6   6        5.50        4.63     14.60 o 
   5   6   6        6.68       -2.86     12.40 o 
   6   6   6       15.28        9.32     15.58 o 
   7   6   6       28.44        9.88     14.67 o 
   8   6   6        0.89        1.64     11.52 o 
   9   6   6        1.73        3.97     14.54 o 
  10   6   6        4.39        1.89     13.09 o 
   2   0   7      453.51      431.40     13.92 o 
   4   0   7     1844.33     1918.04     50.23 o 
   6   0   7     1135.21     1257.43     41.60 o 
   8   0   7      699.24      673.30     18.68 o 
  10   0   7      181.78      199.18     20.77 o 
  12   0   7       25.98       14.41     10.51 o 
  14   0   7      204.98      206.92     24.48 o 
  16   0   7       19.01       31.85     14.48 o 
  18   0   7       10.58       14.48     14.22 o 
  20   0   7       30.48       32.86     17.88 o 
  22   0   7       16.72       47.05     18.63 o 
   0   1   7     2615.17     2776.72     41.35 o 
   1   1   7      942.62      960.42     17.16 o 
   2   1   7      626.76      650.70     16.08 o 
   3   1   7     2075.54     2116.74     27.11 o 
   4   1   7      387.78      384.30     15.11 o 
   5   1   7      113.79      130.48     10.25 o 
   6   1   7      912.02      880.67     24.58 o 
   7   1   7      327.75      304.74     19.58 o 
   8   1   7      389.11      391.28     16.84 o 
   9   1   7      296.16      298.49     18.22 o 
  10   1   7      247.25      233.75     11.94 o 
  11   1   7       67.35       84.94     12.98 o 
  12   1   7       15.82       21.35      9.80 o 
  13   1   7       21.66       11.52      7.30 o 
  14   1   7       53.40       54.59     23.13 o 
  15   1   7       57.16       59.04     11.68 o 
  16   1   7       32.08       13.62      8.54 o 
  17   1   7       48.33       36.26     10.74 o 
  18   1   7       11.91       11.94     13.89 o 
  19   1   7        8.85       -5.51     14.30 o 
  20   1   7        5.06       10.28     10.85 o 
  21   1   7       13.94       10.98     10.73 o 
  22   1   7        7.17        9.94     13.72 o 
   1   2   7     1017.59     1026.72     19.93 o 
   2   2   7      923.15      972.61     16.70 o 
   3   2   7      127.19      126.70     21.24 o 
   4   2   7      574.60      596.66     16.36 o 
   5   2   7      550.85      575.63     16.40 o 
   6   2   7       58.27       65.95      7.40 o 
   7   2   7      124.24      121.44      9.24 o 
   8   2   7       42.09       27.91      6.10 o 
   9   2   7       45.92       39.16      6.73 o 
  10   2   7       30.46       35.94      9.93 o 
  11   2   7      320.79      307.22     17.07 o 
  12   2   7       13.93       10.62      6.09 o 
  13   2   7      219.58      217.15     13.59 o 
  14   2   7       85.41       91.39     12.97 o 
  15   2   7       49.70       60.07      9.33 o 
  16   2   7        5.92       -6.73      6.73 o 
  17   2   7        1.88       -6.43      7.35 o 
  18   2   7       11.75        8.38      8.64 o 
  19   2   7        0.65       -8.88      8.88 o 
  20   2   7        5.68        0.43      9.59 o 
  21   2   7       13.24       11.61     17.12 o 
  22   2   7        0.66      -13.41     13.91 o 
   1   3   7       19.05       36.19      8.25 o 
   2   3   7      180.52      176.14     15.01 o 
   3   3   7      844.39      860.25     34.96 o 
   4   3   7       59.74       55.63     17.72 o 
   5   3   7       96.63      112.66      9.47 o 
   6   3   7      158.97      153.07     10.60 o 
   7   3   7      152.49      165.58     11.43 o 
   8   3   7       51.65       49.55      7.80 o 
   9   3   7      448.85      456.53     28.38 o 
  10   3   7      234.57      232.54     21.77 o 
  11   3   7      126.93      117.52     11.06 o 
  12   3   7       10.81        5.13      5.42 o 
  13   3   7       35.35       34.95      7.98 o 
  14   3   7       21.30       16.31      6.71 o 
  15   3   7       12.07        6.71      6.80 o 
  16   3   7        4.86        3.92      7.52 o 
  17   3   7       10.98       14.65      7.92 o 
  18   3   7        1.67        1.17      7.97 o 
  19   3   7        1.84        3.47      9.98 o 
   3   4   7      104.45      100.93     19.61 o 
   4   4   7       48.24       20.20     13.97 o 
   5   4   7      216.39      219.57     25.05 o 
   6   4   7       82.67       71.53     11.44 o 
   7   4   7       56.32       52.77     10.45 o 
   8   4   7      110.17      114.15     13.73 o 
   9   4   7       54.63       50.22      9.64 o 
  10   4   7        8.87       -0.90      7.60 o 
  11   4   7       33.44       43.37      8.68 o 
  12   4   7       21.58       20.23      7.27 o 
  13   4   7       12.82       16.13      7.23 o 
  14   4   7       74.91       83.60     11.37 o 
  15   4   7        6.57        3.39      7.49 o 
  16   4   7        6.33       21.83     10.39 o 
  17   4   7        1.44        2.31      9.53 o 
  18   4   7       11.66       23.41     18.76 o 
   4   5   7      105.72      130.04     24.36 o 
   5   5   7       11.02        3.08     12.12 o 
   6   5   7       37.30       39.65     15.80 o 
   7   5   7       36.19       31.09     14.85 o 
   8   5   7       21.11       23.67     13.78 o 
   9   5   7       14.35       28.67     14.41 o 
  10   5   7       27.38       21.62     14.63 o 
  11   5   7        8.33        3.62      9.21 o 
  12   5   7        5.20       -2.27     16.00 o 
  13   5   7        1.03       -0.21      8.71 o 
  14   5   7        7.81        5.35      8.82 o 
  15   5   7        0.56       -8.21     14.29 o 
   5   6   7       11.82       26.69     16.33 o 
   6   6   7        8.36       31.28     16.49 o 
   7   6   7        3.72       -5.44     13.12 o 
   8   6   7       25.79       48.59     20.11 o 
   9   6   7        3.32       17.59     16.27 o 
   0   0   8     2569.23     2605.90     57.53 o 
   2   0   8      220.35      231.89     18.43 o 
   4   0   8      849.96      841.79     32.95 o 
   6   0   8      269.45      263.48     19.58 o 
   8   0   8      325.10      289.03     22.12 o 
  10   0   8       22.60       20.93     10.07 o 
  12   0   8      291.11      311.94     27.66 o 
  14   0   8      143.93      137.21     22.44 o 
  16   0   8       58.95       50.89     17.18 o 
  18   0   8       72.27       88.02     21.68 o 
  20   0   8       40.11       86.36     23.38 o 
   1   1   8      103.17       87.49      6.15 o 
   2   1   8      945.64      994.39     21.94 o 
   3   1   8        6.53        6.08      4.45 o 
   4   1   8      215.79      219.87     12.83 o 
   5   1   8       19.54       17.05      5.70 o 
   6   1   8       71.87       68.58      8.88 o 
   7   1   8       15.80        8.92      5.54 o 
   8   1   8      488.70      483.43     20.97 o 
   9   1   8        0.19       -1.25      4.55 o 
  10   1   8        6.81        8.82      4.78 o 
  11   1   8       15.05       13.70      5.85 o 
  12   1   8      273.89      248.47     28.65 o 
  13   1   8        0.10        8.50     13.15 o 
  14   1   8       22.29       23.06      8.87 o 
  15   1   8       16.13        0.17      7.12 o 
  16   1   8       55.10       48.22     12.01 o 
  17   1   8        9.34        1.33      8.12 o 
  18   1   8       30.63       23.58     10.14 o 
  19   1   8        6.37       -6.72      8.30 o 
  20   1   8        1.51       -9.23      9.23 o 
  21   1   8        1.43       -8.12      8.12 o 
   0   2   8      205.43      194.77     13.25 o 
   1   2   8      284.17      275.50     10.60 o 
   2   2   8      240.94      228.80     12.49 o 
   3   2   8      213.42      217.29     13.14 o 
   4   2   8      229.78      255.36     22.22 o 
   5   2   8       12.54       13.86      5.64 o 
   6   2   8      300.38      330.19     13.54 o 
   7   2   8      509.53      497.65     16.59 o 
   8   2   8      256.18      260.68     12.98 o 
   9   2   8      125.42      119.55     10.27 o 
  10   2   8      180.24      162.03     11.57 o 
  11   2   8      174.63      186.66     12.88 o 
  12   2   8       51.25       46.02     10.13 o 
  13   2   8       31.87       26.68      7.28 o 
  14   2   8       11.26       20.60      7.03 o 
  15   2   8        2.92       12.16      7.83 o 
  16   2   8       42.12       58.65     12.33 o 
  17   2   8       11.59       11.85     11.53 o 
  18   2   8        7.42       24.45     10.27 o 
  19   2   8        9.45        7.52     11.96 o 
  20   2   8        0.79       -4.68     10.04 o 
  21   2   8        8.13      -12.40     12.40 o 
   2   3   8       84.08       96.96     12.43 o 
   3   3   8       39.81       45.00     10.13 o 
   4   3   8       16.16       23.48      8.81 o 
   5   3   8      456.22      467.63     21.67 o 
   6   3   8      142.77      136.33     10.91 o 
   7   3   8       39.18       28.85      6.88 o 
   8   3   8      160.27      164.63     12.09 o 
   9   3   8       44.37       38.48     10.57 o 
  10   3   8       94.52       90.05     14.15 o 
  11   3   8      145.85      135.27     13.65 o 
  12   3   8       88.97       81.63     10.27 o 
  13   3   8        9.90        5.78      6.18 o 
  14   3   8        5.09       -4.20      6.06 o 
  15   3   8      118.83      143.91     15.08 o 
  16   3   8        2.76        5.53      6.71 o 
  17   3   8       18.27       20.47     10.56 o 
  18   3   8       13.82       17.83     14.93 o 
  19   3   8       23.83        0.72     14.45 o 
  20   3   8        5.34       -2.30     12.87 o 
   5   4   8       93.31       53.47     16.93 o 
   6   4   8      425.39      445.69     33.33 o 
   7   4   8       35.34       28.24      9.43 o 
   8   4   8       28.94       34.47     17.03 o 
   9   4   8        8.25        4.14      6.03 o 
  10   4   8      101.02       92.39     11.13 o 
  11   4   8        1.08       -4.46      5.78 o 
  12   4   8       17.99        6.99      6.49 o 
  13   4   8       13.61       17.69      8.08 o 
  14   4   8       21.59       14.24      8.23 o 
  15   4   8        1.60       -3.84      6.95 o 
  16   4   8        0.10        7.01      7.99 o 
  17   4   8        2.64        0.82     14.45 o 
   5   5   8       13.43       23.86     15.52 o 
   6   5   8       32.64       40.88     16.59 o 
   7   5   8        1.77       -0.60     11.24 o 
   8   5   8       10.24        3.34     12.15 o 
   9   5   8        7.83       24.89     15.39 o 
  10   5   8        8.90       -2.33     13.31 o 
  11   5   8        4.20        0.31     13.22 o 
  12   5   8        7.74        2.43     12.23 o 
  13   5   8        9.69       15.24     22.66 o 
  14   5   8        4.85        9.64     10.59 o 
   7   6   8       22.55       28.01     18.88 o 
   8   6   8        1.12       35.75     19.39 o 
   2   0   9      490.31      524.13     17.27 o 
   4   0   9      217.95      255.73     18.73 o 
   6   0   9      172.55      166.99     18.32 o 
   8   0   9      406.42      412.11     27.00 o 
  10   0   9       83.32       74.24     16.71 o 
  12   0   9       91.25      106.56     19.32 o 
  14   0   9      129.44      137.18     22.85 o 
  16   0   9       25.08       36.73     15.80 o 
  18   0   9       58.01       46.23     19.17 o 
  20   0   9        9.24       19.42     16.40 o 
   0   1   9       94.13       74.42      7.98 o 
   1   1   9      165.59      177.36      8.53 o 
   2   1   9      285.28      271.74     23.51 o 
   3   1   9      745.26      801.98     16.96 o 
   4   1   9      639.06      613.96     21.01 o 
   5   1   9      106.67      103.66     10.75 o 
   6   1   9       80.98      103.00     18.06 o 
   7   1   9       54.67       61.88      9.73 o 
   8   1   9      194.50      190.45     14.70 o 
   9   1   9      113.79      149.32     16.35 o 
  10   1   9      408.89      411.59     18.39 o 
  11   1   9      129.50      142.47     14.66 o 
  12   1   9       18.97       21.12      8.81 o 
  13   1   9       41.28       44.96     13.56 o 
  14   1   9      143.86      149.50     16.93 o 
  15   1   9       34.67       40.07     11.16 o 
  16   1   9        6.65       18.04      9.35 o 
  17   1   9       52.91       66.42     13.62 o 
  18   1   9       14.24        9.01      9.69 o 
  19   1   9        7.33       11.75     10.55 o 
  20   1   9       14.53       23.57     11.87 o 
  21   1   9        1.32       15.29     15.07 o 
   1   2   9      282.22      300.55     17.88 o 
   2   2   9      274.63      279.95     19.37 o 
   3   2   9      120.42      147.81     25.43 o 
   4   2   9      221.88      236.57     22.66 o 
   5   2   9      151.74      169.07     25.05 o 
   6   2   9       48.15       46.55      8.47 o 
   7   2   9       46.08       57.72     13.93 o 
   8   2   9       43.94       45.83      7.76 o 
   9   2   9      125.28      138.34     20.99 o 
  10   2   9       50.88       29.33      7.24 o 
  11   2   9       21.98       17.18      6.56 o 
  12   2   9       13.18       14.38      6.79 o 
  13   2   9       18.49       20.95      7.00 o 
  14   2   9       38.25       42.27     11.45 o 
  15   2   9       81.73       81.03     16.18 o 
  16   2   9       16.35        6.39      8.92 o 
  17   2   9        0.08        1.38      8.57 o 
  18   2   9       14.51       19.02     10.32 o 
  19   2   9        4.28       22.68     11.74 o 
  20   2   9        8.97       35.06     16.84 o 
   4   3   9        6.73        3.49      5.69 o 
   5   3   9      151.36      135.11     13.39 o 
   6   3   9       68.00       64.77     14.05 o 
   7   3   9      322.61      327.99     16.74 o 
   8   3   9       33.11       25.40      8.05 o 
   9   3   9      107.02      112.46     10.96 o 
  10   3   9       51.91       51.77      8.37 o 
  11   3   9       15.57       16.54      6.53 o 
  12   3   9       25.43       31.56      7.87 o 
  13   3   9       78.82      101.55     14.12 o 
  14   3   9       37.06       27.33     13.03 o 
  15   3   9        3.31        4.24      6.59 o 
  16   3   9        0.83       -4.79      9.10 o 
  17   3   9       11.50        5.43      9.57 o 
  18   3   9        4.50       -1.35      9.48 o 
  19   3   9        4.21       13.56     15.11 o 
   6   4   9       34.57       71.16     18.03 o 
   7   4   9       44.04       66.53     18.47 o 
   8   4   9       39.26       33.54     10.04 o 
   9   4   9       52.62       76.25     11.33 o 
  10   4   9       24.98       27.96      7.71 o 
  11   4   9       12.35       11.86      7.20 o 
  12   4   9       12.22        0.31      7.06 o 
  13   4   9       15.26        8.66      7.62 o 
  14   4   9       53.84       54.31     10.78 o 
  15   4   9        4.34        0.63      7.83 o 
  16   4   9        0.35       -7.70      7.70 o 
  17   4   9        4.53       19.98     11.26 o 
   7   5   9       18.60       28.10     16.18 o 
   8   5   9        0.50       18.82     15.07 o 
   9   5   9       18.25       46.23     19.17 o 
  10   5   9       27.42       27.47     15.80 o 
  11   5   9        7.79       16.93     15.64 o 
  12   5   9        1.00       35.94     17.18 o 
  13   5   9        5.15       13.34     15.11 o 
   0   0  10     2088.36     2152.81     55.96 o 
   2   0  10       31.15       34.18      6.74 o 
   4   0  10       38.36       45.32     11.61 o 
   6   0  10     2394.38     2374.12     66.37 o 
   8   0  10      279.65      269.71     24.64 o 
  10   0  10       37.54       35.03     12.87 o 
  12   0  10      143.72      138.98     22.12 o 
  14   0  10      122.57      121.04     22.97 o 
  16   0  10       26.72       13.00     15.17 o 
  18   0  10       22.07       29.39     17.56 o 
  20   0  10       18.04       12.43     14.76 o 
   1   1  10      279.97      277.79     11.05 o 
   2   1  10      436.29      440.51     16.22 o 
   3   1  10       62.11       64.73     11.57 o 
   4   1  10       64.52       62.43      9.17 o 
   5   1  10      475.21      488.34     20.28 o 
   6   1  10        9.79        3.68      7.60 o 
   7   1  10      177.26      208.84     15.58 o 
   8   1  10      105.63      106.93     12.89 o 
   9   1  10        8.40       -5.07      5.07 o 
  10   1  10       63.19       65.63     13.08 o 
  11   1  10      106.76       78.76     12.76 o 
  12   1  10       64.84       61.20     11.94 o 
  13   1  10        5.96        2.44      7.73 o 
  14   1  10       16.82       13.33      8.46 o 
  15   1  10       37.71       40.70     11.63 o 
  16   1  10        0.91       -3.66     12.31 o 
  17   1  10       27.41        7.56     10.11 o 
  18   1  10       33.85       39.27     18.41 o 
  19   1  10        4.07       -8.24     13.69 o 
  20   1  10        2.30       -4.22     11.30 o 
   1   2  10      223.39      219.64     16.77 o 
   2   2  10       14.55       11.53     11.27 o 
   3   2  10      133.73      135.92     12.10 o 
   4   2  10        5.05        2.64      6.20 o 
   5   2  10       35.99       34.52      8.64 o 
   6   2  10      134.87       90.28     18.99 o 
   7   2  10      207.87      197.99     25.74 o 
   8   2  10        3.35        2.74      6.24 o 
   9   2  10      418.53      437.06     28.37 o 
  10   2  10      256.35      275.65     21.71 o 
  11   2  10      484.57      506.73     19.47 o 
  12   2  10        8.85        7.36      7.69 o 
  13   2  10       42.39       59.61     12.87 o 
  14   2  10        1.22       -3.32     11.09 o 
  15   2  10        6.06        1.60      8.12 o 
  16   2  10       17.25       14.06      9.82 o 
  17   2  10       47.32       64.70     14.23 o 
  18   2  10        6.76       20.11     10.87 o 
  19   2  10        1.98       18.63     14.22 o 
   5   3  10      285.56      293.02     18.39 o 
   6   3  10      123.23      107.85     15.55 o 
   7   3  10      165.10      190.53     16.32 o 
   8   3  10       26.33       28.08      8.85 o 
   9   3  10        3.40        7.92      5.64 o 
  10   3  10       49.22       52.89      9.04 o 
  11   3  10       21.64       29.29      7.81 o 
  12   3  10       25.40       27.58      8.16 o 
  13   3  10       24.71       37.82      8.79 o 
  14   3  10        4.94        1.79      6.83 o 
  15   3  10       52.75       21.32     23.52 o 
  16   3  10        0.15        5.04     15.47 o 
  17   3  10       11.71       14.87     11.80 o 
  18   3  10        3.25        1.57     12.27 o 
   8   4  10       21.34       27.63     14.60 o 
   9   4  10       21.71       26.52      9.81 o 
  10   4  10        8.07        4.72      6.84 o 
  11   4  10       41.83       39.71      9.23 o 
  12   4  10        6.51       10.05      7.46 o 
  13   4  10        7.78       23.67      8.70 o 
  14   4  10        1.63       13.41     10.66 o 
  15   4  10        5.48       11.68      8.44 o 
  16   4  10        1.40       -5.12      9.22 o 
   9   5  10        1.37        9.63     16.33 o 
  10   5  10        7.25       40.85     19.42 o 
  11   5  10        3.94       11.99     15.23 o 
  12   5  10       12.42        7.68     16.33 o 
   2   0  11     1863.99     1881.19     59.73 o 
   4   0  11       56.09       46.33     12.21 o 
   6   0  11      103.89       87.55     16.14 o 
   8   0  11      270.32      296.80     26.18 o 
  10   0  11       52.06       41.92     14.29 o 
  12   0  11       16.35       12.43     11.36 o 
  14   0  11      312.85      346.15     33.67 o 
  16   0  11        4.74       10.70     13.91 o 
  18   0  11      100.79       73.80     22.00 o 
   0   1  11       54.16       64.23      8.47 o 
   1   1  11       12.77       10.12      4.55 o 
   2   1  11      230.97      275.18     23.92 o 
   3   1  11      698.22      704.46     23.75 o 
   4   1  11      197.84      188.44     13.93 o 
   5   1  11       61.40       54.37      9.43 o 
   6   1  11      498.24      451.25     20.87 o 
   7   1  11      161.67      149.66     22.52 o 
   8   1  11       18.73       16.92      9.05 o 
   9   1  11      149.35      137.16     21.07 o 
  10   1  11      279.92      284.11     24.26 o 
  11   1  11       21.44       14.75      8.30 o 
  12   1  11       21.50       19.20      8.58 o 
  13   1  11       48.65       53.53     14.08 o 
  14   1  11      164.68      147.63     28.36 o 
  15   1  11       80.83       69.64     13.78 o 
  16   1  11        2.59        1.46     11.79 o 
  17   1  11       19.69       10.69     11.37 o 
  18   1  11        7.39       -4.82      9.17 o 
  19   1  11        5.39       26.69     17.06 o 
   2   2  11       13.84       14.63     10.13 o 
   3   2  11       76.65       82.94     10.66 o 
   4   2  11        5.17       17.75      6.87 o 
   5   2  11       45.21       42.53      8.99 o 
   6   2  11       60.33       48.65      9.94 o 
   7   2  11      180.22      181.98     16.14 o 
   8   2  11        2.68       11.75      7.25 o 
   9   2  11       34.18       53.96     10.86 o 
  10   2  11       11.02        0.33      6.12 o 
  11   2  11       61.11       84.36     13.61 o 
  12   2  11       16.12       -0.01     10.45 o 
  13   2  11       11.76        4.60      8.25 o 
  14   2  11        0.14       15.35      9.88 o 
  15   2  11       21.72       29.52     11.64 o 
  16   2  11        5.63       27.05     11.29 o 
  17   2  11        0.00       -7.17     11.05 o 
  18   2  11        2.30      -16.03     16.03 o 
   5   3  11       43.68       31.19     13.56 o 
   6   3  11       46.88       37.20     14.10 o 
   7   3  11       13.05       16.04      8.21 o 
   8   3  11       17.93       26.02      9.61 o 
   9   3  11        2.18        3.60      7.21 o 
  10   3  11       14.26       12.90     11.74 o 
  11   3  11        0.62        4.13      6.96 o 
  12   3  11       31.02       29.89     10.00 o 
  13   3  11        0.38        3.05      7.45 o 
  14   3  11       14.65       12.65      9.85 o 
  15   3  11       10.73       13.20     10.21 o 
  16   3  11       10.89       17.64     10.43 o 
  17   3  11        2.02      -10.13     10.13 o 
   9   4  11        4.54       -4.37     10.45 o 
  10   4  11       10.02       22.53     16.11 o 
  11   4  11       12.68       13.41     10.58 o 
  12   4  11        2.34       14.38      8.67 o 
  13   4  11        3.15        1.83      7.64 o 
  14   4  11        7.17        6.53      8.34 o 
  15   4  11        2.84       -0.64     10.39 o 
   0   0  12      345.94      345.36     24.20 o 
   2   0  12      430.37      445.34     18.91 o 
   4   0  12      185.09      204.31     21.97 o 
   6   0  12       98.48       76.54     16.43 o 
   8   0  12       26.61       28.73     12.62 o 
  10   0  12      123.69      155.81     22.47 o 
  12   0  12      126.35      135.20     22.94 o 
  14   0  12        0.19       -0.98     11.52 o 
  16   0  12       32.58       30.90     17.34 o 
  18   0  12       54.43       73.64     22.34 o 
   1   1  12      240.70      285.52     16.45 o 
   2   1  12      164.25      152.54     20.05 o 
   3   1  12      126.88      134.33     16.92 o 
   4   1  12      164.93      160.17     18.49 o 
   5   1  12      234.56      244.30     16.75 o 
   6   1  12       51.80       49.10      9.53 o 
   7   1  12      115.13       99.27     12.75 o 
   8   1  12      100.45       84.63     12.21 o 
   9   1  12       59.60       51.25     11.08 o 
  10   1  12       27.30       14.64      8.05 o 
  11   1  12       82.13       75.26     13.27 o 
  12   1  12       49.93       46.10     11.36 o 
  13   1  12       37.09       40.56     11.65 o 
  14   1  12       12.99       28.94     10.54 o 
  15   1  12       14.28       16.02     21.62 o 
  16   1  12        6.59       -8.95     24.86 o 
  17   1  12       13.33       -5.77     30.32 o 
  18   1  12        1.79        4.81     12.71 o 
   2   2  12       99.44       87.84     18.03 o 
   3   2  12       96.56       88.65     18.57 o 
   4   2  12       11.67        9.23      6.86 o 
   5   2  12      168.28      144.92     14.42 o 
   6   2  12       99.60       94.08     12.77 o 
   7   2  12      211.40      201.48     23.13 o 
   8   2  12        9.89        4.06      7.27 o 
   9   2  12      141.88      151.89     18.24 o 
  10   2  12       69.77       39.25     10.96 o 
  11   2  12       66.28       52.75     12.19 o 
  12   2  12       32.92       21.50     15.29 o 
  13   2  12       11.58        1.24     14.46 o 
  14   2  12        8.02        8.72      9.88 o 
  15   2  12        7.59       -3.50     10.76 o 
  16   2  12        8.85       12.80     10.01 o 
  17   2  12       14.12       28.45     12.94 o 
   5   3  12      157.10      165.32     24.58 o 
   6   3  12       39.94       27.03     13.53 o 
   7   3  12        5.95        7.40     10.26 o 
   8   3  12       12.47       10.88      8.23 o 
   9   3  12       10.90       23.48      9.74 o 
  10   3  12        3.95        2.66     10.48 o 
  11   3  12       20.13       13.01     11.82 o 
  12   3  12        0.23       17.41     10.44 o 
  13   3  12       12.24       15.33     10.75 o 
  14   3  12        8.46       16.50     12.92 o 
  15   3  12       26.67       30.46     11.43 o 
  16   3  12        6.18       11.74     16.62 o 
   9   4  12       18.87       13.91     14.48 o 
  10   4  12       35.16       60.58     20.49 o 
  11   4  12        3.46        7.80     12.62 o 
  12   4  12        3.26        4.31     11.90 o 
   2   0  13      892.52      929.41     41.16 o 
   4   0  13      259.08      264.36     24.93 o 
   6   0  13      134.82      119.28     20.24 o 
   8   0  13      395.04      379.67     31.35 o 
  10   0  13      187.04      206.95     26.09 o 
  12   0  13        1.78        7.65     11.90 o 
  14   0  13      111.62      102.66     23.41 o 
  16   0  13        3.51      -10.89     10.89 o 
   0   1  13      242.30      259.67     24.99 o 
   1   1  13       17.30       10.96      6.55 o 
   2   1  13      228.47      188.58     18.28 o 
   3   1  13       20.97       27.13     11.63 o 
   4   1  13      250.40      211.57     21.95 o 
   5   1  13       62.87       48.40      9.88 o 
   6   1  13      206.38      191.68     20.58 o 
   7   1  13       53.16       50.89     10.17 o 
   8   1  13       15.60       13.94      8.43 o 
   9   1  13        5.67        5.77      7.42 o 
  10   1  13       68.24       87.75     13.82 o 
  11   1  13        2.23       -1.73      7.58 o 
  12   1  13       45.80       52.48     15.48 o 
  13   1  13       18.75       31.27     11.40 o 
  14   1  13       23.66       15.79     14.67 o 
  15   1  13       10.44       -2.85      8.97 o 
  16   1  13       10.62       19.97     10.64 o 
  17   1  13        0.06      -11.68     11.68 o 
   2   2  13       38.79       41.86     13.78 o 
   3   2  13       61.89       41.48     15.07 o 
   4   2  13       76.39       91.55     19.70 o 
   5   2  13       28.46       31.12     13.66 o 
   6   2  13        6.92       29.17      8.98 o 
   7   2  13        1.01       -6.14      6.83 o 
   8   2  13       37.66       12.78      8.45 o 
   9   2  13        5.75       -2.97      7.63 o 
  10   2  13       12.57       -0.88     12.10 o 
  11   2  13        1.66       -0.41      7.62 o 
  12   2  13       41.66       42.61     12.02 o 
  13   2  13        0.75        8.30      9.81 o 
  14   2  13        0.34        5.15     10.04 o 
  15   2  13        5.47        0.27     12.05 o 
  16   2  13        2.10       -1.83     14.89 o 
   5   3  13        3.14        5.63     11.05 o 
   6   3  13        2.22       -9.00      9.00 o 
   7   3  13       30.71       31.16     15.67 o 
   8   3  13       12.11        3.81     12.65 o 
   9   3  13       29.24       43.08     17.59 o 
  10   3  13       20.42       14.38     11.90 o 
  11   3  13       14.25       20.47     11.01 o 
  12   3  13        4.34        8.44      9.78 o 
  13   3  13       11.94       36.50     19.78 o 
  14   3  13        5.73        9.91     10.11 o 
  15   3  13        0.42        4.09     17.21 o 
  10   4  13        2.60       -4.75     11.24 o 
   0   0  14       55.39       68.73     15.70 o 
   2   0  14       64.82       58.95     15.23 o 
   4   0  14       29.36       32.48     13.47 o 
   6   0  14      309.27      330.01     29.61 o 
   8   0  14       28.40       23.70     13.12 o 
  10   0  14       40.78       38.74     15.92 o 
  12   0  14        6.55       21.81     13.72 o 
  14   0  14        6.43        0.72     12.27 o 
  16   0  14        8.09       29.39     16.81 o 
   1   1  14       20.85       23.86     13.12 o 
   2   1  14      320.00      323.96     29.58 o 
   3   1  14       96.01       86.34     12.58 o 
   4   1  14       12.75        7.88      8.58 o 
   5   1  14       56.71       59.87     14.45 o 
   6   1  14       13.74       24.70      8.89 o 
   7   1  14      105.59       78.61     12.77 o 
   8   1  14        0.20        1.54      7.06 o 
   9   1  14       37.91       26.29      9.57 o 
  10   1  14       32.26       25.59      9.88 o 
  11   1  14       37.92       44.59     11.47 o 
  12   1  14       10.54        9.60      9.17 o 
  13   1  14       24.74        8.22      9.49 o 
  14   1  14        4.20       -1.92     27.95 o 
  15   1  14        7.36        8.02     10.20 o 
   3   2  14       11.21       -4.41      9.03 o 
   4   2  14       20.13       34.24     13.66 o 
   5   2  14        9.14       10.64     11.08 o 
   6   2  14      181.57      124.22     23.04 o 
   7   2  14       30.26       16.01      9.19 o 
   8   2  14       16.25       19.81      9.15 o 
   9   2  14       17.56       17.45     11.58 o 
  10   2  14        6.19       -3.95      7.88 o 
  11   2  14       28.91       38.73     11.45 o 
  12   2  14        2.58       -2.23      8.78 o 
  13   2  14        8.09        5.66      9.47 o 
  14   2  14        7.34        5.42      8.98 o 
  15   2  14       12.20       26.62     19.51 o 
   6   3  14        4.38       20.52     14.19 o 
   7   3  14        3.74       -4.88     11.74 o 
   8   3  14        3.26       15.70     13.85 o 
   9   3  14        5.56        4.12     12.62 o 
  10   3  14        1.39       15.92     15.42 o 
  11   3  14       24.30       62.25     19.95 o 
  12   3  14        2.33       13.28     12.62 o 
  13   3  14        0.20      -15.61     15.61 o 
  14   3  14        0.11        9.03     18.69 o 
   2   0  15       23.03       24.04     12.37 o 
   4   0  15       87.84      118.24     20.39 o 
   6   0  15       41.51       26.40     12.40 o 
   8   0  15      217.97      249.53     29.36 o 
  10   0  15       57.68       34.08     15.89 o 
  12   0  15        1.62       -1.35     12.90 o 
  14   0  15        2.69       -2.01     13.06 o 
   1   1  15       95.32       71.28     18.51 o 
   2   1  15       42.17       33.49     15.04 o 
   3   1  15       65.77       42.45     15.01 o 
   4   1  15       98.32       90.20     19.32 o 
   5   1  15       17.64       26.58      9.67 o 
   6   1  15       13.40       10.26      9.02 o 
   7   1  15       35.03       30.09     10.03 o 
   8   1  15       30.24       24.35     14.52 o 
   9   1  15        2.52        6.82      8.48 o 
  10   1  15       27.35       20.83     13.93 o 
  11   1  15        2.84        0.21      8.29 o 
  12   1  15       26.96       14.35      9.71 o 
  13   1  15        4.45       -3.94      8.61 o 
  14   1  15       11.86       16.43     22.94 o 
   3   2  15        2.01       15.17     11.58 o 
   4   2  15        2.11        1.73     11.17 o 
   5   2  15       42.51       48.69     15.77 o 
   6   2  15       15.84        4.72     11.86 o 
   7   2  15       19.53       37.95     16.24 o 
   8   2  15       59.24       54.22     17.91 o 
   9   2  15        2.19       -4.62     13.09 o 
  10   2  15        0.79       11.86     10.25 o 
  11   2  15        7.22       21.93     11.60 o 
  12   2  15       26.68       11.23     11.34 o 
  13   2  15        0.32       -0.57     14.95 o 
  14   2  15        0.90        4.69     16.30 o 
   6   3  15        0.21        0.16     13.50 o 
   7   3  15       21.56        5.10     13.47 o 
   8   3  15       15.96      -10.17     12.43 o 
   9   3  15       30.05       12.81     16.08 o 
  10   3  15       19.52       18.88     13.88 o 
   2   0  16       98.82      106.28     20.77 o 
   4   0  16      254.22      309.17     30.46 o 
   6   0  16       16.99        6.45     11.20 o 
   8   0  16       56.94       37.67     15.89 o 
  10   0  16       12.00       74.78     20.02 o 
  12   0  16       19.38       12.08     15.26 o 
   1   1  16        6.84       13.82     12.78 o 
   2   1  16       31.09       22.50     14.32 o 
   3   1  16        8.77        3.87     12.37 o 
   4   1  16       48.64       64.77     18.76 o 
   5   1  16       82.30      108.95     22.09 o 
   6   1  16        2.94        4.41     12.95 o 
   7   1  16        3.55       13.44      9.68 o 
   8   1  16       31.69       39.37     11.93 o 
   9   1  16       14.75        9.63      9.61 o 
  10   1  16        1.73        3.61      8.99 o 
  11   1  16       27.92       25.10     11.33 o 
  12   1  16       26.26       23.44     21.07 o 
  13   1  16       15.71        7.21     16.81 o 
   4   2  16        8.45       -8.69     11.96 o 
   5   2  16       63.36       46.26     17.03 o 
   6   2  16       22.17       28.58     15.52 o 
   7   2  16       51.92       71.09     21.65 o 
   8   2  16        3.04       -0.63     12.12 o 
   9   2  16        5.36        3.81     11.80 o 
  10   2  16        5.31       11.11     12.93 o 
  11   2  16        2.50      -13.25     13.56 o 
  12   2  16        5.49        4.12     16.18 o 
   7   3  16        1.61       14.32     13.53 o 
   4   0  17       24.07       32.48     15.36 o 
   6   0  17        2.65       24.04     14.22 o 
   8   0  17      122.95      124.56     24.86 o 
  10   0  17       24.30       20.42     16.74 o 
   2   1  17       31.67       19.13     14.95 o 
   3   1  17       38.26       36.54     16.24 o 
   4   1  17       30.47       30.62     16.30 o 
   5   1  17        6.72        1.04     10.95 o 
   6   1  17        6.45       15.58     13.09 o 
   7   1  17        1.46        3.90     12.84 o 
   8   1  17       15.06       21.56     11.00 o 
   9   1  17       22.87        5.63     10.09 o 
  10   1  17        6.05       15.60     11.28 o 
  11   1  17       17.18        7.43     15.33 o 
  12   1  17       12.54       -5.54     14.82 o 
   4   2  17       11.31       24.11     14.70 o 
   5   2  17       33.05       27.07     16.30 o 
   6   2  17        1.58        1.61     12.56 o 
   7   2  17        0.74        6.89     13.82 o 
   8   2  17        1.65       -2.64     13.19 o 
   6   0  18       39.68       24.80     16.14 o 
   8   0  18        1.47       12.18     15.52 o 
  10   0  18        1.15        0.66     13.56 o 
   3   1  18        2.44      -13.47     13.47 o 
   4   1  18        2.71        5.98     14.48 o 
   5   1  18        4.10       -0.31     13.34 o 
   6   1  18        8.14       -5.32     13.28 o 
   7   1  18        1.74       16.43     13.69 o 
   8   1  18        4.54       -3.56     13.75 o 
   5   2  18        9.81        2.36     12.78 o 
   4   1  19       14.70       -3.87     14.04 o 
   5   1  19        3.81       -6.45     14.98 o 
                                                 
